# Supplementary material for: CIP2A recruits SLX4-MUS81-XPF in mitosis and protects against replication stress
Source: EMBO Rep. 2026 May 26;27(13):3585–603. doi: 10.1038/s44319-026-00807-3 (PMC13354792; doi:10.1038/s44319-026-00807-3)
Supplement: Supplementary file 2 — Source data Fig. 1 [file 44319_2026_807_MOESM2_ESM.zip]

Archive with 72 entries (61 files):
- Figure 1/
- Figure 1/.DS_Store
- __MACOSX/Figure 1/._.DS_Store
- Figure 1/1H/
- Figure 1/1F/
- Figure 1/1A/
- Figure 1/1G/
- Figure 1/1I/
- Figure 1/1B/
- Figure 1/1E/
- Figure 1/1D/
- Figure 1/1C/
- Figure 1/1J/
- Figure 1/1H/CIP2A TUBULIN.tif
- __MACOSX/Figure 1/1H/._CIP2A TUBULIN.tif
- Figure 1/1H/CIP2A.tif
- __MACOSX/Figure 1/1H/._CIP2A.tif
- Figure 1/1H/README 1H.rtf
- __MACOSX/Figure 1/1H/._README 1H.rtf
- Figure 1/1F/.DS_Store
- __MACOSX/Figure 1/1F/._.DS_Store
- Figure 1/1F/DLD1 - TOPBP1.xlsx
- __MACOSX/Figure 1/1F/._DLD1 - TOPBP1.xlsx
- Figure 1/1A/DLD1 WT-BRCA2 KO - CIP2A.xlsx
- __MACOSX/Figure 1/1A/._DLD1 WT-BRCA2 KO - CIP2A.xlsx
- Figure 1/1G/.DS_Store
- __MACOSX/Figure 1/1G/._.DS_Store
- Figure 1/1G/C3-MAX_DLD1_WT_untreated (10).tif
- __MACOSX/Figure 1/1G/._C3-MAX_DLD1_WT_untreated (10).tif
- Figure 1/1G/C3-MAX_DLD1_WT_APH (4).tif
- __MACOSX/Figure 1/1G/._C3-MAX_DLD1_WT_APH (4).tif
- Figure 1/1G/MAX_DLD1_CIP2A KO #7_untrated (8).tif (RGB).tif
- __MACOSX/Figure 1/1G/._MAX_DLD1_CIP2A KO #7_untrated (8).tif (RGB).tif
- Figure 1/1G/C2-MAX_DLD1_WT_untreated (10).tif
- __MACOSX/Figure 1/1G/._C2-MAX_DLD1_WT_untreated (10).tif
- Figure 1/1G/C1-MAX_DLD1_CIP2A KO #7_untrated (8).tif
- __MACOSX/Figure 1/1G/._C1-MAX_DLD1_CIP2A KO #7_untrated (8).tif
- Figure 1/1G/C2-MAX_DLD1_WT_APH (4).tif
- __MACOSX/Figure 1/1G/._C2-MAX_DLD1_WT_APH (4).tif
- Figure 1/1G/C2-MAX_DLD1_CIP2A KO #7_untrated (8).tif
- __MACOSX/Figure 1/1G/._C2-MAX_DLD1_CIP2A KO #7_untrated (8).tif
- Figure 1/1G/MAX_DLD1_WT_untreated (10).tif (RGB).tif
- __MACOSX/Figure 1/1G/._MAX_DLD1_WT_untreated (10).tif (RGB).tif
- Figure 1/1G/C3-MAX_DLD1_CIP2A KO #7_untrated (8).tif
- __MACOSX/Figure 1/1G/._C3-MAX_DLD1_CIP2A KO #7_untrated (8).tif
- Figure 1/1G/C1-MAX_DLD1_CIP2A KO #7_APH (12).tif
- __MACOSX/Figure 1/1G/._C1-MAX_DLD1_CIP2A KO #7_APH (12).tif
- Figure 1/1G/C3-MAX_DLD1_CIP2A KO #7_APH (12).tif
- __MACOSX/Figure 1/1G/._C3-MAX_DLD1_CIP2A KO #7_APH (12).tif
- Figure 1/1G/C1-MAX_DLD1_WT_untreated (10).tif
- __MACOSX/Figure 1/1G/._C1-MAX_DLD1_WT_untreated (10).tif
- Figure 1/1G/MAX_DLD1_WT_APH (4).tif (RGB).tif
- __MACOSX/Figure 1/1G/._MAX_DLD1_WT_APH (4).tif (RGB).tif
- Figure 1/1G/MAX_DLD1_CIP2A KO #7_APH (12).tif (RGB).tif
- __MACOSX/Figure 1/1G/._MAX_DLD1_CIP2A KO #7_APH (12).tif (RGB).tif
- Figure 1/1G/C2-MAX_DLD1_CIP2A KO #7_APH (12).tif
- __MACOSX/Figure 1/1G/._C2-MAX_DLD1_CIP2A KO #7_APH (12).tif
- Figure 1/1G/C1-MAX_DLD1_WT_APH (4).tif
- __MACOSX/Figure 1/1G/._C1-MAX_DLD1_WT_APH (4).tif
- Figure 1/1I/.DS_Store
- __MACOSX/Figure 1/1I/._.DS_Store
- Figure 1/1I/U2OS - CIP2A.xlsx
- Figure 1/1B/DLD1 WT-BRCA2 KO - PLA.xlsx
- Figure 1/1B/.DS_Store
- __MACOSX/Figure 1/1B/._.DS_Store
- Figure 1/1E/DLD1 - CIP2A.xlsx
- __MACOSX/Figure 1/1E/._DLD1 - CIP2A.xlsx
- Figure 1/1D/U2OS ATRi - CIP2A.xlsx
- Figure 1/1C/.DS_Store
- __MACOSX/Figure 1/1C/._.DS_Store
- Figure 1/1C/CAPAN1 - CIP2A.xlsx
- Figure 1/1J/U2OS - TOPBP1.xlsx
