# Supplementary material for: CIP2A recruits SLX4-MUS81-XPF in mitosis and protects against replication stress
Source: EMBO Rep. 2026 May 26;27(13):3585–603. doi: 10.1038/s44319-026-00807-3 (PMC13354792; doi:10.1038/s44319-026-00807-3)
Supplement: Supplementary file 2 — Source data Fig. 1 [file 44319_2026_807_MOESM2_ESM.zip › Figure 1/1F/DLD1 - TOPBP1.xlsx]

## Sheet: DLD1 - TOPBP1
	DLD1 WT UT	DLD1 WT APH	DLD1 CIP2AKO cl.7 UT	DLD1 CIP2AKO cl.7 APH
TOPBP1 (I+II+III)_nr.foci				0
Annica's data N=3				0
				1
				0
				2
				0
				3
				0
				0
				0
				0
				0
				0
				0
				0
				2
				0
				0
				0
				0
	5	7	0	0
	1	5	0	0
	0	10	0	0
	4	3	0	0
	3	2	0	0
	0	16	0	0
	0	2	0	0
	2	5	0	0
	1	10	0	0
	0	7	0	0
	0	3	0	0
	3	3	0	0
	0	3	0	0
	1	7	0	0
	1	5	0	0
	0	5	0	0
	1	7	0	0
	0	9	0	0
	0	3	0	0
	0	11	0	0
	1	13	0	0
	0	6	0	0
	0	7	0	0
	0	11	0	0
	0	6	0	0
	0	6	0	0
	1	6	0	0
	2	5	0	0
	0	7	0	0
	1			0
	1
	4
	1
	1
	2	10	0	0
	0	14	0	0
	1	10	0	0
	1	2	0	0
	0	16	0	0
	3	5	0	0
	4	6	0	0
	4	5	0	0
	7	1	0	0
	0	6	0	0
	1	7	0	0
	0	3	0	0
	4	7	0	0
	0	7	0	0
	1	6	0	0
	1	4	0	0
	0	4	0	0
	0	7		0
	1	6		0
	1	4		0
	0	16		0
	0			0
	0			0
	1			0
	0			0
	0			0
	1			0
	1			0
	1
	1
	1
	0
FL	1	4	0
	4	1	1
	4	5	0
	6	2	0
	6	14	0
	1	13	1
	3	0	0
	12	4	0
	9	1	0
	4	4	0
	5	17	0
	3	0	0
	7	9	0
	1	5	0
	8	2	0
	1	14	1
	8	21	0
	2	20	0
	15	23	0
	0	4	0
	7	14	0
	1	5	0
	5	2	0
	6	13	0
	2	1	0
	2	8	0
	5	4	0
	26	1	0
	0	0	0
	2	3	0
	3	1	0
	1	10	0
	8	11	0
	3	3	0
	6	0	0
	1	2	1
	3	1	0
	2	3	1
	0	6	0
	8	2	0
	5	15	0
	1	11	0
	4	6	0
	0	1	0
	6	9	0
	1	7	0
	0	6	0
	17	11	0
	9	4	0
	8	1	0
	3	9	0
	2	1	0
	0	19	0
	2	25	0
	16	2	1
	6	1	0
	9	1	0
	4	13	0
	1	0	0
	2	10	0
	4	0	1
	1	11	0
	10	13	2
	13	1	1
	3	5	0
	2	3	0
	5	4	1
	1	1	0
	9	1	0
	19	18	0
	3	8	0
	2	4	0
	0	10	0
	3	1	0
	0	1	0
	4	11	1
	8	15	2
	8	10	1
	2	3	0
	3	20	0
	12	28	0
	0	0	0
	14	8	1
	10	24	0
	11	5	0
	8	11	0
	2	12	1
	7	3	1
	2	6	2
	1	7	2
	9	22	0
	2	4	0
	4	3	1
	3	2	2
	4	3	0
	13	13	0
	7	9	0
	0	18	0
	2	1	0
	6	11	0
	2	13	1
	1	4	0
	1	10	1
	5	3	0
	10	12	0
	4	1	0
	8	16	0
	9	17	1
	9	3
	3	7
	18	8
	13	4
	7	11
	1	10
	5	12
	6	1
	0	2
	1	6
	4	6
	0	3
	4	29
	6	8
	4	24
	8	1
	8	1
	2	6
	4	19
	5	1
	1	5
	5	5
	3	17
	2	7
	7	0
	3	4
	3	9
	6	1
	2	6
		1
		7
		8
		1
		8
		10
		7
		5
		9
		17
		5
		2
		3
		10
		5
		23
		10
		2
		11
		2
		5
