# Supplementary material for: CIP2A recruits SLX4-MUS81-XPF in mitosis and protects against replication stress
Source: EMBO Rep. 2026 May 26;27(13):3585–603. doi: 10.1038/s44319-026-00807-3 (PMC13354792; doi:10.1038/s44319-026-00807-3)
Supplement: Supplementary file 2 — Source data Fig. 1 [file 44319_2026_807_MOESM2_ESM.zip › Figure 1/1A/DLD1 WT-BRCA2 KO - CIP2A.xlsx]

## Sheet: DLD1 WT-BRCA2 KO - CIP2A
	WT	BRCA2 KO
	2	7
	1	13
	1	8
	0	1
	1	2
	3	5
	4	1
	5	6
	5	12
	1	4
	3	5
	0	10
	1	8
	0	2
	2	1
	5	2
	5	0
	14	3
	2	2
	4	10
	5	5
	1	3
	1	2
	1	10
	3	2
	0	1
	0	5
	0	6
	1	4
	0	8
	1	3
	0	4
	7	1
	1	7
	3	2
	1	3
	2	7
	1	3
	0	8
	2	1
	0	2
	2	3
	0	8
	0	5
	2	4
	0	3
	0	3
	7
	1
	1
	3
	4	6
	0	3
	0	2
	0	7
	2	12
	1	4
	0	2
	1	6
	1	10
	2	9
	0	4
	2	9
	1	7
		2
		3
	4	2
	6	4
	0	5
	1	4
	2	9
	1	6
	2	6
	2	1
	6	7
	7	10
	2	4
	4	4
	1	0
	2	4
		9
		6
		4
		4
		9
		2
		4
		2
		9
		9
		7
		3
	0	1
	3	0
	4	5
	1	9
	4	0
	3	3
	6	1
	2	1
	4	2
	13	6
	13	7
	0	8
	10	5
	3	4
	2	7
	5	11
	7	4
	1	10
	2	5
	0	4
	2	2
	3	4
	1	10
	1	5
	1	7
	0	3
	4	4
	0	1
	3	7
	2	5
	1	2
	1	0
	4	1
	3	2
	3	4
	1	3
	8	3
	1	0
	4	10
	2	0
	2	0
	1
	2
	2
	2
	1
	0
	2
	2
	0
	0
	4
	3
	3
	0
	10
	2
	0
	2
	7
	3
