# Supplementary material for: CIP2A recruits SLX4-MUS81-XPF in mitosis and protects against replication stress
Source: EMBO Rep. 2026 May 26;27(13):3585–603. doi: 10.1038/s44319-026-00807-3 (PMC13354792; doi:10.1038/s44319-026-00807-3)
Supplement: Supplementary file 2 — Source data Fig. 1 [file 44319_2026_807_MOESM2_ESM.zip › Figure 1/1I/U2OS - CIP2A.xlsx]

## Sheet: U2OS - CIP2A
	siCTRL UT	siCIP2A UT	siCTRL Aph	siCIP2A Aph
#8	2	0	6	2
	0	0	10	0
	1	0	18	5
	3	1	1	7
	0	0	5	0
	1	0	8	1
	7	0	0	4
	0	0	7	4
	4	0	5	0
	5	0	1	11
	3	0	3	4
	3	1	0	4
	1	0	10	0
	4	0	4	3
	3	0	2	4
	0	0	0	6
	2	0	0	4
	2	0	21	8
	0	0	18	7
	0	0	6	10
	0	0	14	11
		0	0	4
		0	0	5
		0	7	3
			12	3
			1	5
			10	3
			14	0
			17	4
			0	2
			11	1
			16
			14
			0
			18
			17
			12
			5
			15
			16
			8
			19
			21
			15
			4
			8
			2
			0
			0
#9	0	0	8	0
	3	0	27	0
	1	0	0	0
	7	0	1	0
	0	0	18	1
	1	0	17	0
	4	0	28	2
	3	0	13	0
	2	0	9	0
	2	0	22	1
	3	0	22	0
	8	0	31	0
	4	0	30	2
	2	0	17	0
	2		12	0
	1		4	0
	2		30	0
	2		17	1
	0		5	0
	4		11	0
	0		39	0
	0		19	0
			7	1
			14	0
			32	3
			7	0
			15	1
			4	0
			6	0
			19	0
			5	0
			4	0
			3	0
			5	0
			3
			3
			4
			8
			5
			0
#7B	8	2	7	0
	7	7	0	0
	5	0	11	0
	5	22	0	3
	11	1	5	4
	8	2	5	2
	5	1	5	5
	2	1	10	12
	4	0	0	1
	6	0	16	0
	4	0	0	0
	13	2	0	0
	0	3	9	2
	34	1	1	3
	8	0	8	2
	7	0	4	3
	5	0	3	1
	6	0	0	0
	9	0	5	0
		6	5	0
		1	17	1
		0	12	10
		7	11	25
		2	16	11
		1	18	0
		0	9	4
		3	18	4
		0	10	6
		1	13	0
		0	8	2
		1	17	0
		0	18	5
		0	63	0
		0	0	2
		1	13	0
		0	10	4
		0	11
		0
		4
		0
		0
		0
		1
		0
		0
		0
		0
		0
		0
		0
		3
		0
		1
		0
		0
		0
		0
