# Supplementary material for: CIP2A recruits SLX4-MUS81-XPF in mitosis and protects against replication stress
Source: EMBO Rep. 2026 May 26;27(13):3585–603. doi: 10.1038/s44319-026-00807-3 (PMC13354792; doi:10.1038/s44319-026-00807-3)
Supplement: Supplementary file 2 — Source data Fig. 1 [file 44319_2026_807_MOESM2_ESM.zip › Figure 1/1B/DLD1 WT-BRCA2 KO - PLA.xlsx]

## Sheet: DLD1 WT-BRCA2 KO - PLA
WT siLuc	≈í√ÆBRCA2 siLuc	WT siCIP2A	≈í√ÆBRCA2 siCIP2A
15.3221	23.56	11.0156	11.1199
17.4902	19.3848	11.3008	10.3658
14.2121	13.7095	11.1165	9.3063
16.2043	15.3793	11.2328	10.1964
16.936	14.5133	11.325	9.8225
15.7392	15.8616	11.4464	9.0566
16.3	13.0249	10.9867	10.4936
15.095	13.8719	11.2541	10.3922
17.5572	15.1125	9.6683	10.6866
13.8901	14.7939	10.2363	10.6662
15.8834	15.5375	10.5108	10.6176
15.38	16.5169	10.7805	10.571
14.9801	15.9999	10.2881	12.6224
16.5045	15.4155	9.8098	11.4912
14.1508	14.1467	11.1568	11.4372
13.8005	17.7542	11.1219	11.3708
14.2941	16.7077	11.4964	13.9001
13.8195	15.9236	11.8561	12.6961
15.9011	18.7703	10.7898	11.5001
11.0391	20.1374	10.8586	11.4016
16.1182	17.1864	9.5022	10.4267
15.2349	19.0498	9.7223	11.3169
13.4085	18.9843	10.5483	12.9069
15.5991	20.958	9.8807	12.3661
16.4932	18.4036	9.6641	13.0002
15.3975	21.4463	9.6506	13.4216
13.3443	19.8645	10.7979	13.0777
13.2602	18.3288	11.4182	13.0031
14.3763	16.3922	11.9721	11.4957
13.2866	20.8461	11.1722	12.9309
15.7882	20.3374	11.3459	11.6539
16.0702	16.1391	9.9135	11.1388
16.3217	21.1426	10.3392	11.766
14.4045	17.0126	10.2656	11.4445
15.9106	15.8564	9.8946	11.4045
15.6129	16.7227	10.1574	12.7604
13.5791	17.8025	10.4089	11.8399
14.1809	17.3327	10.89	11.0388
15.948	19.7849	10.9378	11.6112
16.0498	21.4294	11.1524	10.5798
17.1686	20.0396	11.5093	12.8363
16.0872	16.3629	11.2516	13.1398
14.2741	18.1429	10.9982	10.2777
15.9533	16.7455	11.4752	12.5145
15.9466	15.1606	11.8843	11.5356
14.4168	13.4863	11.2559	11.004
16.2165	15.2794	11.4793	11.7979
15.9692	15.9666	11.2377	10.4717
17.1703	15.0511	11.4766	11.63
16.7162	17.5783	11.4398	10.8681
13.7003	17.1745	10.8037	11.3047
15.9358	16.2982	10.8037	10.7557
18.6602	13.7524	11.3418	15.9516
18.1188	19.1149	11.7203	16.213
14.9169	17.7548	11.3743	12.0386
15.1651	17.569	11.6176	12.0023
14.5292	19.6904	11.7852	13.0777
13.1193	20.3619	11.58	10.8924
17.0966	18.5351	11.2275	12.1475
18.8214	19.7271	11.3872	11.4503
15.7156	19.9734	12.0386	11.7524
17.2009	12.7195	11.7171	11.4611
16.1909	15.191	11.2644	12.2424
15.5988	22.1766	11.2587	11.3538
15.3364	23.0621	11.0906	11.3416
15.4477	23.0535	11.1395	12.19
16.5655	20.2631	11.4949	11.9706
15.8145	25.1156	10.7374	10.9121
14.0435	24.8762	10.6048	11.133
13.5918	24.4588	11.5399	11.7142
13.3823	29.6841	10.2481	11.0317
13.9262	22.6605	11.2657	12.0847
17.8636	24.2437	11.7509	10.9212
16.5596		9.8482	11.5237
14.8186		11.4714	11.9024
13.2897		10.7925	11.9019
13.4659		10.8192	12.1431
14.8976		11.5624	11.863
14.8431		11.0451	11.0601
15.4393		11.2122	12.0463
15.8005		12.1873	13.0318
0		11.83	12.1455
15.5973		11.9806	11.461
15.171		11.5407	11.3967
11.5777		11.667	10.834
14.3512		11.7452	12.156
15.4371		11.2593	11.0405
12.9613		11.5934	11.1111
14.8218		10.231	10.9066
14.4471		10.7317	10.7208
15.6523		11.3676	10.6081
14.3089		10.3241	11.0665
14.2995		11.7264	10.1391
10.9502		11.4507	10.6361
14.178		10.5028	11.2241
14.8333		11.0525	11.0992
13.4877		11.0841	10.9848
14.7422		10.2937	11.036
17.9145		10.0973	9.9986
18.3354		11.5145	10.3685
13.0377		11.0138	9.6525
12.3359		10.8131	10.1018
22.0676	32.091	12.0781	13.4995
20.4872	33.0687	11.0029	13.8178
18.2753	31.2799	10.9252	12.9732
16.4138	35.5451	11.6382	12.5711
19.1506	16.9098	11.4073	12.7214
18.8868	20.6671	12.6832	11.848
17.2177	26.2208	11.9958	11.7571
16.7454	28.1548	10.8802	12.9803
21.2483	22.6151	11.2594	15.3835
16.6141	36.1174	11.7096	13.9781
16.6085	22.2235	10.5412	11.9624
16.0301	24.81	12.6827	13.5335
10.7291	25.3006	12.2127	12.492
17.9312	27.9191	11.5546	12.7443
17.3248	23.419	10.9804	10.5622
16.714	29.3699	11.4258	13.1463
17.0809	24.5511	12.2813	12.3757
19.6835	12.4161	12.7824	14.3928
18.5844	25.5406	11.8927	11.7623
16.3855	26.4079	12.5071	12.0676
16.7623	27.9502	11.2579	11.561
16.0936	28.6464	11.7606	11.7801
19.4029	28.2825	12.2436	11.6695
19.163	31.6271	12.4231	12.6964
21.7455	27.9157	12.8512	12.0019
18.7279	25.8848	12.3392	11.3721
20.4718	26.8047	12.0914	13.3703
26.3604	24.3942	11.6548	11.5507
19.903	23.1981	11.6515	11.691
21.5075	27.4905	12.0562	11.822
18.7573	20.2506	11.3313	10.3107
19.9871	24.9879	11.3123	10.73
17.253	27.7847	12.1383	11.212
19.6512	25.9569	11.2777	10.2579
19.3897	24.5891	11.243	10.4224
17.9737	23.9131	11.1612	10.1878
19.514	17.5869	11.4629	10.3336
16.948	17.8084	11.7552	10.1487
17.8402	29.4497	11.1305	10.364
13.3993	22.0989	11.3502	10.5716
19.0417	17.175	12.5264	11.1403
16.3286	21.4291	11.5341	11.038
13.5692	19.6694	11.9342	12.0844
13.9671	19.042	11.6875	10.8797
13.5913	26.5807	11.4629	10.8532
14.1024	30.0821	11.7552	10.8524
13.1385	26.1009	11.1305	11.2939
14.7042	25.8968	11.3502	11.1042
16.0706	29.0126	12.5264	11.1753
13.4806	46.07	11.5341	10.7726
13.2105	40.5566	11.9342	10.7919
13.6155	24.2477	11.6875	11.3132
13.0558	34.0253	11.9369	10.3005
13.2293	30.2418	12.0131	10.7068
13.8701	36.5991	11.7501	10.0846
13.4605	31.653	11.4428	10.4091
12.9233	42.4242	11.0524	10.126
13.5695	28.2265	10.5925	10.3032
15.348	29.9506	11.2428	10.0617
13.9097	24.6234	10.8281	10.8084
14.6299	40.4233	10.7008	10.6679
16.3646	43.2506	11.7134	11.1831
16.3668	38.5527	11.5495	11.0999
14.666	37.7633	12.3016	11.0449
18.2581	36.4267	11.4726	10.2959
13.5924	34.5087	10.9338	10.4413
14.0466	27.9377	11.19	10.6883
16.9696	24.9299	11.1997	11.3955
16.7582	32.8459	10.8491	11.0848
13.5335	31.3928	11.3937	10.8793
17.6139	35.71	12.6121	10.9558
17.1735	31.9543	12.3145	10.9827
14.4521	30.3491	11.7526	11.4195
14.2049	34.8905	12.636	11.1156
15.8178	51.0494	12.6742	11.2173
13.7473	32.1303	12.027	11.0945
16.2779	28.8424	12.295	11.2792
17.957	23.6756	12.6535	11.6348
15.9839	26.1535	12.0646	12.5588
17.2776	22.8848	12.2617	11.3901
18.4908	22.8907	12.6356	13.4863
18.0198	27.7703	10.9829	12.9431
15.6419	24.9567	11.7131	13.2403
17.9909	28.923	11.2851	10.9512
15.7829	30.5418	11.8453	11.2632
16.8982	50.8115	12.3359	11.2095
16.7675	45.3432	11.8105	11.1196
17.1022	38.4687	11.0142	12.8942
14.6725	31.1527	13.3757	11.9478
19.1606	24.5573	11.7052	10.9721
18.9263	25.8997	11.7406	12.1015
21.4187	26.6702	15.54	11.2583
14.2781	32.0166	11.5678	12.2399
15.8344	31.8789	11.7968	12.5095
15.0212	35.3203	10.4411	12.6634
13.6155	36.0557	11.6558	12.5818
13.6249	23.9596	11.3539	12.6489
13.6164	27.8375	11.0505	10.8644
18.408	25.2557	11.1571	13.617
15.6759	30.2444	11.3387	11.0628
18.019	31.1191	12.2076	13.1023
17.1972	30.8391	12.3392	12.4367
16.5483	24.6255	12.2922	14.8208
17.4181	30.0736	12.6651	12.5511
14.0928	24.8049	13.0677	12.0585
13.744	34.8474	12.1171	12.426
13.5	37.0002	11.3794	11.8916
14.9005	39.7312	11.0692	11.8948
13.5926	39.5889	11.5152	10.8738
12.8517	26.4911	12.1904	12.5321
15.0786	39.8986	12.6728	12.5199
14.3129	38.0077	12.0936	11.3567
13.7381	36.4107	12.9162	13.1836
13.5287	35.5544	12.4103	12.0297
15.429	37.0105	12.5952	11.2462
17.6334	50.6064	11.9852	11.4981
16.6217	42.7666	13.1293	13.6125
17.5135	29.6131	12.5887	12.6682
16.0942	37.4243	12.0195	13.0633
18.5028	33.2467	12.1245	11.7865
19.8692	40.8417	11.8769	12.7691
15.2045	35.9283	10.6532	12.0904
21.2037	40.3666	11.6475	11.0387
14.7512	42.885	11.495	12.2654
17.3923	31.8427	11.8789	14.039
17.4344	34.5186	11.5447	13.4034
22.235	28.4309	12.7433	11.7665
19.4722	30.6258	12.2807	11.8225
15.9124	33.1297	11.1641	15.1529
20.4648	34.1017	11.6551	12.3488
17.6793	31.4452	11.0255	11.5575
17.4152	30.9139	12.535	12.7821
17.6806	43.9818	10.8673	12.6335
17.9822	31.4271	11.9984	11.8835
21.272	31.4125	11.8278	11.2169
16.0477	31.4534	12.2105	11.6323
18.083	38.3695	11.9447	11.5421
20.5402	33.9514	12.7658	11.6746
14.7361	29.5703	12.0974	11.5841
17.1698	21.791	9.1594	9.8105
17.3559	23.4046	9.5098	9.9974
16.8572	19.9038	8.8844	9.8292
10.6375	16.5039	9.8723	9.3464
23.1018	22.0779	9.8507	8.8613
17.4208	16.9037	8.5072	9.38
17.0577	19.4232	8.8153	9.1852
15.8797	22.2267	9.2033	9.7514
18.1421	18.1194	8.7261	9.5174
14.9022	17.2164	9.8747	9.658
13.4011	15.5039	9.1149	9.091
14.1774	16.9352	10.1652	8.5411
13.3765	16.4017	9.4667	8.579
16.3629	17.9007	9.1874	9.7757
15.6054	23.2147	9.5425	9.2305
21.8727	22.2701	9.2386	9.8462
16.4666	21.0112	8.7515	9.2312
18.0562	21.0268	9.2677	9.8262
17.4611	20.9367	8.5758	9.2248
19.5934	15.4048	8.952	9.0999
9.85188	28.1901	9.4208	8.9013
19.186	18.3664	9.4558	9.4326
17.738	23.9411	9.4855	9.1207
16.983	26.4436	9.5935	8.3915
17.4534	21.1161	9.7249	9.705
15.2489	18.9872	9.4614	9.9002
18.7008	15.3191	9.5221	10.3553
14.3592	20.9892	8.5441	9.8005
13.5744	19.5261	9.7267	10.2702
17.0416	18.4111	9.6794	9.5219
22.3735	18.8192	9.1506	9.6231
21.4541	19.6793	9.6349	8.1971
20.8434	22.5106	9.1709	9.2021
18.0303	21.0827	9.2802	8.942
17.5197	18.3513	9.0198	9.4533
15.6298	14.4901	9.519	9.4229
19.4812	15.6732	9.2106	9.9032
16.8443	18.3297	9.5554	9.9313
20.3363	20.1027	9.239	9.4545
18.6282	19.5505	9.9562	9.8734
16.3765	17.7666	9.641	8.9379
17.0992	16.3495	9.7812	9.415
16.4392	15.5355	9.7308	9.6855
18.6918	18.1692	9.9793	8.8712
16.9416	12.0462	9.617	9.3407
19.2605	12.7785	9.7279	8.4113
17.8713	11.9907	9.9391	9.7112
15.3822	13.2106	9.4968	9.3236
16.4076	17.0118	9.4936	8.9245
15.6345	10.4978	8.7237	9.5872
19.7318	12.4182	9.2129	9.0827
17.6953	15.9876	9.3968	8.8193
17.4515	12.892	10.0791	8.1786
14.9833	12.6645	9.3243	9.0483
17.0805	14.7446	9.7367	9.2755
13.9349	15.5167	9.6979	9.3466
19.091	12.4811	9.4887	9.1745
16.9426	11.6805	9.8241	9.3872
15.8985	10.9166	9.4154	9.3366
18.5972	19.2697	9.7722	9.3965
15.8143	16.4403	9.7716	9.7576
16.2359	16.0254	8.7582	9.8988
19.1251	18.9503	10.0396	9.0442
16.4699	17.6033	8.9396	9.0442
20.5933	17.5502	9.4347	9.7208
15.634	16.8244	8.8379	9.0708
15.6873	15.6269	9.0578	9.453
15.1978	15.438	8.8431	9.0251
14.5602	17.1555	9.804	9.249
18.4072	20.672	8.7104	9.7911
16.0113	15.1738	9.2873	8.7917
18.9148	22.7143	9.0056	8.9967
16.4605	19.3861	8.8022	9.5964
15.1021	19.3476	9.7193	8.8433
15.7333	18.0007	9.9256	9.0185
16.4499	20.7503	10.3015	8.9761
12.6852	16.4367	9.9791	9.283
14.5925	17.436	9.7444	8.257
11.4551	19.7476	9.0831	8.415
14.462	19.3266	9.78	8.7334
14.0623	20.308	9.8057	9.5018
15.3337	16.8413	9.9842	9.0284
12.5517	19.3198	9.5041	9.4088
14.9865	17.362	9.9493	15.6274
16.5354	22.652	9.5054	8.358
16.9737	22.5385	9.5958	8.0277
14.2818	22.7096	9.2377	8.5613
13.374	22.4888	9.6443	9.4302
14.9798	17.2692	9.8044	9.6024
16.2759	17.4697	9.0665	8.9301
12.6878	15.141	9.692	9.4063
12.464	19.417	9.2263	9.2305
12.118	27.795	9.4558	8.916
14.0501	22.4438	9.7082	8.7749
14.6867	19.6534	9.7271	8.8269
15.8817	23.3951	9.6429	9.3032
15.5489	21.8127	9.503	9.5108
12.532	18.1698	9.1259	9.3212
14.3392	16.6439	9.2379	8.5595
11.8783	18.708	8.434	8.7397
13.8699	15.3367	8.9424	8.1596
12.6986	18.1711	8.8063	8.6578
13.3364	20.5303	8.7229	9.1904
13.0282	22.9495	9.2906	9.3116
12.6133	15.8451	8.4344	9.3088
	17.8648	9.7675	9.8735
	25.0658	9.8925	9.731
	21.5835	9.8033	9.321
	17.3617	10.1152	9.6928
	19.76	9.6984	8.9651
	16.6238	10.3178	8.8101
	18.8029	9.9556	8.9561
	17.5364	9.5338	8.0942
