# Supplementary material for: CIP2A recruits SLX4-MUS81-XPF in mitosis and protects against replication stress
Source: EMBO Rep. 2026 May 26;27(13):3585–603. doi: 10.1038/s44319-026-00807-3 (PMC13354792; doi:10.1038/s44319-026-00807-3)
Supplement: Supplementary file 2 — Source data Fig. 1 [file 44319_2026_807_MOESM2_ESM.zip › Figure 1/1E/DLD1 - CIP2A.xlsx]

## Sheet: DLD1 - CIP2A
	DLD1 WT UT	DLD1 WT APH	DLD1 CIP2AKO cl.7 UT	DLD1 CIP2AKO cl.7 APH	DLD1 CIP2AKO cl.37 UT	DLD1 CIP2AKO cl.37 APH
	1	11	0	0	0	0
	4	3	0	0	0	0
	0	0	0	0	0	0
	2	13	0	0	1	0
	2	3	0	0	0	0
	2	7	0	0	1	1
	2	4	0	0	0	0
	1	3	0	0	0	0
	1	5	0	0	0	0
	0	6	0	0	0	0
	0	25	0	0	0	0
	1	8	0	0	0	0
	2	0	0	0	1	0
	2	0	0	0	0	0
	0	8	0	0	0	0
	0	0	0	0	0	0
	0	22	0	0	0	0
	2	3	0	0	0	0
	0	10	0	0	0	0
	5	7	0	0	0	0
	1	2	0	0	0	0
	0	4	0	0	0	0
	0	4	0	0	0	0
	0	4	0	0	0	0
	0	1	0	0	0	0
	0	24	0	0	0	0
	1	0	0	0	0	0
	0	0	0	0	0
	1	27	0	0	0
				0	0
	0	1	0	0	0	0
	1	8	0	0	0	0
	0	6	0	0	0	0
	0	16	0	0	0	0
	0	4	0	0	0	0
	2	10	0	1	0	0
	0	7	0	0	0	0
	1	21	0	0	0	0
	1	6	0	0	0	0
	2	5	0	0	0	0
	1	8	0	0	0	0
	1	7	0	0	0	0
	0	13	0	0	0	0
	3	4	1	0	0	0
	1	3	0	0	0	0
	0	7	0	0	0	0
	4	8	0	0	0	0
	3	0	1	0	0	0
	4	7	0	0	0	0
	0	6	0	0	0	0
	0	11	0	0	0	0
	1	8	0	0	1	0
	7	0	0	0	0	0
	7	10	0	0	0	0
	2	0		0	0	0
	2	12		0	0	0
	0	22		0	0	0
	1	9		0	0	0
	0	0		0	0	0
	2	4		0	0	0
	2	8		0	0	0
	0	3		0	0
		4			0
					0
	5	11	0	0
	1	5	0	0
	0	12	2	0
	4	4	0	0
	3	3	0	0
	0	18	0	0
	1	3	0	0
	3	3	0	0
	1	13	0	0
	0	7	0	0
	0	6	0	0
	4	5	0	0
	0	3	0	0
	2	10	0	0
	2	7	0	0
	2	7	0	0
	1	7	0	0
	0	15	0	0
	0	5	0	0
	0	12	0	0
	1	11	0	0
	0	7	0	0
	0	9	0	0
	0	10	0	0
	0	8	0	0
	0	7	0	0
	1	12	0	0
	2	5	0	0
	0	8	0	0
	1			0
	1
	8
	1
	1
