# Supplementary material for: CIP2A recruits SLX4-MUS81-XPF in mitosis and protects against replication stress
Source: EMBO Rep. 2026 May 26;27(13):3585–603. doi: 10.1038/s44319-026-00807-3 (PMC13354792; doi:10.1038/s44319-026-00807-3)
Supplement: Supplementary file 2 — Source data Fig. 1 [file 44319_2026_807_MOESM2_ESM.zip › Figure 1/1D/U2OS ATRi - CIP2A.xlsx]

## Sheet: U2OS ATRi NV - CIP2A
	siCTRL UT	siCTRL ATRi
#1	3	14
	4	17
	5	15
	3	12
	3	25
	6	15
	7	0
	5	5
	6	19
	1	12
	5	9
	4	15
	5	14
	4	8
	3	15
	2	18
	2	12
	2	15
	6	16
	8	11
	4	12
	8	7
	3	8
	5	18
	9	16
	6	10
	0	11
	2	14
	5	21
	3	0
	2	9
	4	24
	10	14
	3	15
	5	13
	5	0
	3	7
	4	7
	8	9
	6	15
	6	0
	6	7
	5	9
	1	17
	3	13
	8	9
	1	29
	7	9
	2	11
	3	10
	4	11
	8	5
	7	13
	8	20
	13	14
	3	24
	5	14
	7	11
	5	10
	5	10
	13	17
	12	13
	3	9
	3	17
	1	18
	5	8
	3	6
	6	9
	5	9
	1	17
	3	23
	5	16
	4	10
	2	5
	5	15
	9	26
	6	7
	9	13
	6	14
	3	14
	2	22
	3	21
	4	8
	5	12
	2	7
	5	18
	5	12
	7	10
	8	10
	5	10
	3	20
	4	9
	12	2
	4	11
	3	14
	5	11
	2	6
	7	22
	2	8
	6	13
	5	5
	6	3
	5	16
	9	11
	5	15
	6	22
	3	25
	4	21
	8	15
	1	22
	4	11
	2	25
	4	16
	5	11
	1	16
	1	13
	0	14
	4	22
	3	0
	2	15
	1	11
	3	12
	2	11
	1	12
	4	13
	1	8
	5	27
	5	12
	5	22
	16	9
	9	13
	6	20
	1	11
	4	24
	3	8
	4	12
	4	13
	3	17
	3	22
	1	28
	5	18
	2	9
	2	6
	3	11
	7	10
	6	6
	3	9
	4	15
	6	5
	5	13
	1	12
	2
	1
	7
	2
	0
	5
	3
	4
	0
	3
	6
	5
	5
	1
	3
	5
	4
	9
	4
	6
	5
	2
	5
	9
	4
	0
	10
	4
	5
	6
	2
	2
	8
	4
	7
	4
	6
	5
	3
	5
	2
	4
	3
	8
	5
	2
	8
	0
	11
	8
	6
	1
	1
	11
	0
	6
	2
	6
	3
	5
	7
	3
#2	2	7
	0	9
	3	5
	2	21
	0	3
	4	13
	4	5
	3	9
	8	2
	1	5
	1	0
	1	0
	1	0
	0	0
	11	0
	2	0
	10	17
	5	13
	3	16
	4	17
	8	9
	6	12
	11	15
	2	31
	3	20
	4	10
	4	23
	1	18
	1	26
	11	13
	4	30
	9	17
	6	29
	10	13
	4	20
	2	38
	2	22
	5	12
	3	30
	3	8
	1	13
	0	7
	2	22
	0	8
	3	2
	1	0
	2	0
	3	6
	0	18
	11	31
	0	20
	2	32
	2	9
	4	0
	3	12
	2	25
	1	17
	1	14
	1	31
	4	15
	1	10
	4	6
	0	23
	4	7
	4	15
	3
	0
	0
	2
	1
	2
	3
	5
	1
	3
	4
	5
	1
	6
	10
	4
	7
	10
	2
	9
	10
	9
	13
	2
	6
	6
	4
	2
	4
	6
	2
	12
	0
	3
	6
	17
	6
	4
	4
	1
	4
	14
	10
	11
	7
	8
	5
	11
	10
	17
	6
	2
	11
	36
	5
#3	5	6
	8	0
	2	10
	8	13
	9	11
	4	13
	7	8
	6	5
	2	10
	7	0
	4	8
	4	6
	8	11
	2	9
	4	1
	4	6
	8	3
	10	32
	12	14
	0	33
	6	52
	11	16
	9	44
	5	25
	10	27
	14	46
	11	17
	5	11
	9	49
	4	25
	6	15
	8	29
	12	52
	0	22
	15	14
	14	3
	9	8
	9	8
	7	21
	11	0
	0	10
	3	15
	1	6
	0	12
	0	3
	1	5
	0	10
	6	8
	5	0
	4	5
	4	0
	8	7
	8	5
	3	0
	3	2
	2	7
	9	10
	3	22
	3	40
	6	12
	16	0
	14	11
	11	16
	17	1
	0	18
	6	38
	8	0
	1	61
	6	41
	9	48
	8	65
	7	7
	11	27
	11	28
	22	30
	8	26
	6
	10
	0
	12
	9
	2
	18
	5
	4
	13
	16
	0
	7
	5
	12
	13
	7
	9
	8
	0
	2
	13
	7
	7
	6
	15
	4
	6
	3
	0
	6
	11
	3
	2
	12
	8
	2
	5
	3
	3
	19
	11
	5
	9
	7
	4
	4
	0
	4
	2
	4
	9
	8
	1
