# Supplementary material for: CIP2A recruits SLX4-MUS81-XPF in mitosis and protects against replication stress
Source: EMBO Rep. 2026 May 26;27(13):3585–603. doi: 10.1038/s44319-026-00807-3 (PMC13354792; doi:10.1038/s44319-026-00807-3)
Supplement: Supplementary file 2 — Source data Fig. 1 [file 44319_2026_807_MOESM2_ESM.zip › Figure 1/1C/CAPAN1 - CIP2A.xlsx]

## Sheet: CAPAN1 (NV) - CIP2A
	CAPAN-1	CAPAN-1 + BRCA2
#1	10	8
	18	2
	7	4
	26	12
	4	16
	15	5
	12	4
	13	4
	10	3
	13	7
	4	9
	3	4
	13	7
	5	3
	7	6
	7	7
	8	8
	17	15
	18	4
	8	9
		14
	36	6
	30
#2	39	3
	16	10
	20	4
	11	8
		5
	8	8
	38	6
	6	8
	9	6
	38	4
	34	5
	24	2
	18	14
	49	5
	27	11
	19	6
	8	8
	7	6
	11	7
	10	6
	10	7
	15	8
	13	9
	10	7
#3	29	18
	24	11
	18	6
	15	6
	20	23
	8	8
	25	11
	30	12
	16	2
	11	7
	9	10
	12	4
	18	15
	11	12
	10	7
	10	8
	31	5
	45	6
		18
	18	3
	31	4
	12	6
	14	9
