# Supplementary material for: CIP2A recruits SLX4-MUS81-XPF in mitosis and protects against replication stress
Source: EMBO Rep. 2026 May 26;27(13):3585–603. doi: 10.1038/s44319-026-00807-3 (PMC13354792; doi:10.1038/s44319-026-00807-3)
Supplement: Supplementary file 2 — Source data Fig. 1 [file 44319_2026_807_MOESM2_ESM.zip › Figure 1/1J/U2OS - TOPBP1.xlsx]

## Sheet: U2OS - TOPBP1
	siCTRL UT	siCIP2A UT	siCTRL Aph	siCIP2A Aph
#28	16	1	35	0
	10	0	59	0
	15	0	28	1
	14	0	45	0
	6	0	63	0
	7	0	0	0
	11	0	3	1
	13	0	31	0
	7	0	32	0
	6	0	36	1
	18	0	49	2
	15	0	47	0
	13	0	13	2
	32	0	46	1
	4	0	27	0
	17	4	50	1
	13	0	18	0
	25	0	31	0
	2	1	47	0
	8	0	44	0
	8	0	33	0
	9	1	91	0
	8	0	36	2
	29	0	29	0
	8	0	36	0
	7	0	40	0
		0	41	0
	16	1	36	0
		0	18
			27
			1
			4
			0
#33	3	1	23	3
	6	3	13	7
	32	0	25	30
	10	3	33	0
	14	0	26	0
	5	0	13	9
	3	2	37	9
	3	18	61	9
	7	3	24	3
	16	12	26	12
	14	6	24	6
	1	3	33	5
	5	0	8	12
	28	1	17	14
	14	1	41	0
	21	1	12	0
	24	0	35	16
	7	6	15	2
	7	2	16	10
	8	2	22	0
	10	0	51	7
	5	1	46	0
	11	1	16	3
	15	6	23	0
	11	2	9	0
	3	1	62	0
	10	4	20	0
	9	1	55	0
	9	2	15	2
	5	0	39	0
	3	0	25	2
	6	10	34	0
	7	1	38	0
	6	14	17
	6	4	23
	28	17
	12	6
	9	0
	6	1
	6	4
	6	13
	8	1
	7	1
	4	1
	2	1
	8
	2
	6
	9
	8
	5
#45B	8	8	16	21
	4	7	20	4
	6	6	25	11
	39	2	31	10
	6	3	23	5
	9	2	19	10
	8	1	26	7
	0	3	35	7
	5	1	8	7
	19	0	30	3
	13	4	31	8
	15	5	30	4
	11	3	8	11
	10	0	10	13
	10	3	15	10
	5	1	14	10
	11	6	21	7
	14	0	16	7
	12	1	15	9
	9	3	14	5
	18	0	13	8
	13	2	17	7
	5	5	42	3
	9	1	13
	5	1	23
	5	1	13
	6	6	20
	6	4	20
	6	2	28
	17	0	20
	6	2	18
	26	0	17
	7	5	26
	3	0	31
	4	7	14
	21	0	17
	11	5	27
	8	4	31
	29	1	23
	2		32
	5		13
