# Supplementary material for: CIP2A recruits SLX4-MUS81-XPF in mitosis and protects against replication stress
Source: EMBO Rep. 2026 May 26;27(13):3585–603. doi: 10.1038/s44319-026-00807-3 (PMC13354792; doi:10.1038/s44319-026-00807-3)
Supplement: Supplementary file 3 — Source data Fig. 2 [file 44319_2026_807_MOESM3_ESM.zip]

Archive with 75 entries (66 files):
- Figure 2/
- Figure 2/.DS_Store
- __MACOSX/Figure 2/._.DS_Store
- Figure 2/2G/
- Figure 2/2H/
- Figure 2/2A/
- Figure 2/2F/
- Figure 2/2C/
- Figure 2/2D/
- Figure 2/2E/
- Figure 2/2B/
- Figure 2/2G/MUS81.tif
- __MACOSX/Figure 2/2G/._MUS81.tif
- Figure 2/2G/SLX4 TUBULIN.tif
- __MACOSX/Figure 2/2G/._SLX4 TUBULIN.tif
- Figure 2/2G/XPF.tif
- __MACOSX/Figure 2/2G/._XPF.tif
- Figure 2/2G/MUS81 TUBULIN.tif
- __MACOSX/Figure 2/2G/._MUS81 TUBULIN.tif
- Figure 2/2G/README 2G.rtf
- __MACOSX/Figure 2/2G/._README 2G.rtf
- Figure 2/2G/SLX4.tif
- __MACOSX/Figure 2/2G/._SLX4.tif
- Figure 2/2G/XPF TUBULIN.tif
- __MACOSX/Figure 2/2G/._XPF TUBULIN.tif
- Figure 2/2H/U2OS - RAD52-YFP.xlsx
- Figure 2/2A/U2OS - FANCD2.xlsx
- __MACOSX/Figure 2/2A/._U2OS - FANCD2.xlsx
- Figure 2/2F/U2OS - SMX.xlsx
- Figure 2/2C/U2OS - SLX4.xlsx
- __MACOSX/Figure 2/2C/._U2OS - SLX4.xlsx
- Figure 2/2D/U2OS - MUS81.xlsx
- Figure 2/2E/.DS_Store
- __MACOSX/Figure 2/2E/._.DS_Store
- Figure 2/2E/U2OS - XPF.xlsx
- Figure 2/2B/C4-U2OS_siCTRL_APH_0617-0646.tif
- __MACOSX/Figure 2/2B/._C4-U2OS_siCTRL_APH_0617-0646.tif
- Figure 2/2B/merge-U2OS_siCIP2A_APH_0522-1536.tif (RGB).tif
- __MACOSX/Figure 2/2B/._merge-U2OS_siCIP2A_APH_0522-1536.tif (RGB).tif
- Figure 2/2B/C3-U2OS_siCIP2A_APH_0522-1536.tif
- __MACOSX/Figure 2/2B/._C3-U2OS_siCIP2A_APH_0522-1536.tif
- Figure 2/2B/merge-U2OS_siCTRL_APH_0617-0646.tif (RGB).tif
- __MACOSX/Figure 2/2B/._merge-U2OS_siCTRL_APH_0617-0646.tif (RGB).tif
- Figure 2/2B/C2-U2OS_siCTRL_UT_0129-0645.tif
- __MACOSX/Figure 2/2B/._C2-U2OS_siCTRL_UT_0129-0645.tif
- Figure 2/2B/C1-U2OS_siCTRL_UT_0129-0645.tif
- __MACOSX/Figure 2/2B/._C1-U2OS_siCTRL_UT_0129-0645.tif
- Figure 2/2B/C3-U2OS_siCTRL_APH_0617-0646.tif
- __MACOSX/Figure 2/2B/._C3-U2OS_siCTRL_APH_0617-0646.tif
- Figure 2/2B/C4-U2OS_siCIP2A_APH_0522-1536.tif
- __MACOSX/Figure 2/2B/._C4-U2OS_siCIP2A_APH_0522-1536.tif
- Figure 2/2B/C2-U2OS_siCIP2A_APH_0522-1536.tif
- __MACOSX/Figure 2/2B/._C2-U2OS_siCIP2A_APH_0522-1536.tif
- Figure 2/2B/C1-U2OS_siCIP2A_UT_0258-1050.tif
- __MACOSX/Figure 2/2B/._C1-U2OS_siCIP2A_UT_0258-1050.tif
- Figure 2/2B/C4-U2OS_siCTRL_UT_0129-0645.tif
- __MACOSX/Figure 2/2B/._C4-U2OS_siCTRL_UT_0129-0645.tif
- Figure 2/2B/C2-U2OS_siCTRL_APH_0617-0646.tif
- __MACOSX/Figure 2/2B/._C2-U2OS_siCTRL_APH_0617-0646.tif
- Figure 2/2B/C1-U2OS_siCIP2A_APH_0522-1536.tif
- __MACOSX/Figure 2/2B/._C1-U2OS_siCIP2A_APH_0522-1536.tif
- Figure 2/2B/C2-U2OS_siCIP2A_UT_0258-1050.tif
- __MACOSX/Figure 2/2B/._C2-U2OS_siCIP2A_UT_0258-1050.tif
- Figure 2/2B/C1-U2OS_siCTRL_APH_0617-0646.tif
- __MACOSX/Figure 2/2B/._C1-U2OS_siCTRL_APH_0617-0646.tif
- Figure 2/2B/merge-U2OS_siCIP2A_UT_0258-1050.tif (RGB).tif
- __MACOSX/Figure 2/2B/._merge-U2OS_siCIP2A_UT_0258-1050.tif (RGB).tif
- Figure 2/2B/merge-U2OS_siCTRL_UT_0129-0645.tif (RGB).tif
- __MACOSX/Figure 2/2B/._merge-U2OS_siCTRL_UT_0129-0645.tif (RGB).tif
- Figure 2/2B/C3-U2OS_siCIP2A_UT_0258-1050.tif
- __MACOSX/Figure 2/2B/._C3-U2OS_siCIP2A_UT_0258-1050.tif
- Figure 2/2B/C4-U2OS_siCIP2A_UT_0258-1050.tif
- __MACOSX/Figure 2/2B/._C4-U2OS_siCIP2A_UT_0258-1050.tif
- Figure 2/2B/C3-U2OS_siCTRL_UT_0129-0645.tif
- __MACOSX/Figure 2/2B/._C3-U2OS_siCTRL_UT_0129-0645.tif
