# Supplementary material for: CIP2A recruits SLX4-MUS81-XPF in mitosis and protects against replication stress
Source: EMBO Rep. 2026 May 26;27(13):3585–603. doi: 10.1038/s44319-026-00807-3 (PMC13354792; doi:10.1038/s44319-026-00807-3)
Supplement: Supplementary file 3 — Source data Fig. 2 [file 44319_2026_807_MOESM3_ESM.zip › Figure 2/2H/U2OS - RAD52-YFP.xlsx]

## Sheet: U2OS - RAD52-YFP
	siCTRL UT	siCIP2A UT	siCTRL Aph	siCIP2A Aph
#19C	1	2	4	2
	0	2	27	4
	0	2	1	17
	0	0	2	0
	0	2	4	10
	3	2	10	0
	5	0	0	0
	0	5	1	9
	0	1	5	10
	2	1	30	6
	0	2	0	3
	1	0	14	11
	7	10	12	5
	5	1	1	5
	6	1	29	2
	0		1	2
	2	1	5	6
	0	0	1	0
	0	2	13	4
	2	0	0	0
	2	0	8	1
	0	1	4	0
	0	0	0	2
	5	1	12	4
	0	0	6	2
	3	0	1	3
	0	0	1	0
	0	1	1	15
			9
#21B	4	1	14	1
	6	0	0	1
	0	0	2	0
	0	0	3	3
	0	1	14	0
	3	2		3
	3	0		7
	0	0		0
	9	1	17	5
	0	1	0	22
	8	4	0	6
	2	7	0	7
	0	6	0	12
	0	2	8	10
	0	2	52	2
	0	10	4	3
	0	0	9	8
	0	0	11	0
	1	6	3	15
	1	2	0	3
	0	4	2	6
	0	0	3	0
	0	5	5	0
	0	2	0	10
	0	2	1	0
	2	2	0	1
	1	0	0	2
	1	2	15	1
#48	0		0
	2	1	0	6
	1		1	6
	0	3	5	5
	0	2	5	1
	0	0	1	1
	0		3
	1	0	6	4
	0	0	3	7
	0	0	3	4
	0	0	3	1
	0	5	1	2
	0	3	13
	0		2	4
	5		16	1
	0	2	1	6
	0	1	13	8
	9	5	3	9
	0		1	7
	0		0	11
	0		20	7
	0		2	1
	0		6	1
	1		0	12
	1		10	6
	5		1
	0		0	2
	1		2	3
	1		9	1
	0		6
