# Supplementary material for: CIP2A recruits SLX4-MUS81-XPF in mitosis and protects against replication stress
Source: EMBO Rep. 2026 May 26;27(13):3585–603. doi: 10.1038/s44319-026-00807-3 (PMC13354792; doi:10.1038/s44319-026-00807-3)
Supplement: Supplementary file 3 — Source data Fig. 2 [file 44319_2026_807_MOESM3_ESM.zip › Figure 2/2A/U2OS - FANCD2.xlsx]

## Sheet: U2OS - FANCD2
	siCTRL UT	siCIP2A UT	siCTRL Aph	siCIP2A Aph
#7C	0	7	30	6
	2	6	29	20
	2	7	10	14
	2	3	24	0
	0	14	72	4
	0	3	48	1
	1	1	0	36
	10	0	15	3
	0	7	33	15
	0	9	9	4
	1	4	50	22
	0	3	23	28
	0	1	24	21
	2	1	20	14
	1	1	57	7
	2	0	3	16
	5	3	11	15
	0	0	50	8
	0	10	7	12
	0	1	16	37
	0	5	52	11
	9	15	21	35
	4	2	2	46
	2	7	5	44
	1	10	9	57
	0	2	9	66
	0	7	19	29
	2	30	0	33
	1	6	28	28
	3	6	17	4
	0	7	35	20
	8	0	9	20
	2	4	20	28
	0	11	20	12
	3	2	13	0
	1	15	34	26
	0	8	24	32
	1	2	39	18
	1	32	8	24
	1	7	6	23
	0	5	35	19
#8B	10	28	12	35
	23	13	33	0
	1	41	38	5
	9	14	5	69
	3	8	23	58
	11	7	91	12
	10	24	83	24
	3	4	119	52
	8	6	22	25
	29	5	135	8
	3	4	29	11
	2	10	1	46
	2	66	54	7
	6	21	25	22
	0	42	1	15
	1	61	7	71
	2	17	35	19
	22	22	66	74
	14	144	23	22
	1	27	6	34
	3	1	0	54
	3	6	36	46
	5	29	51	52
	2	0	22	2
	0	0	34	76
	0	1	86	45
	1	10	6	36
	1	0	32	34
	0	2	7	9
	2	2	5	10
	0	6	1	6
	3		20	10
	8		24	0
	28		28	7
			26	23
			37	1
			4	31
				73
				11
				60
#9D	0	0	0	1
	15	0	21	1
	10	2	0	20
	14	0	0	52
	8	0	1	25
	1	2	20	6
	3	12	36	20
	2	1	8	68
	5	0	25	4
	1	10	66	28
	6	0	38	14
	0	1	51	81
	10	14	52	4
	6	6	8	42
	3	1	38	66
	1	1	10	44
	1	3	35	28
	0	1	34	24
	0	0	10	5
	2	4	4	17
	1	6	0	16
	2	1	6	27
	2	2	11	0
	1	2	17	10
	0	6	26	12
	0	0	6	20
		1	42	10
		0	80	26
		1	12	84
		1	17	57
		1	74	17
		9	25	61
		7	47	29
		7	35	8
		3	66
		1	26
		1	14
			14
