# Supplementary material for: CIP2A recruits SLX4-MUS81-XPF in mitosis and protects against replication stress
Source: EMBO Rep. 2026 May 26;27(13):3585–603. doi: 10.1038/s44319-026-00807-3 (PMC13354792; doi:10.1038/s44319-026-00807-3)
Supplement: Supplementary file 3 — Source data Fig. 2 [file 44319_2026_807_MOESM3_ESM.zip › Figure 2/2F/U2OS - SMX.xlsx]

## Sheet: U2OS - SMX
	siCTRL UT	siCIP2A UT	siCTRL Aph	siCIP2A Aph
#43	0	0	0	0
	1	0	2	0
	5	0	4	0
	0	0	6	3
	0	0	2	0
	0	0	0	1
	0	0	8	0
	4	0	2	0
	0	0	13	0
	4	0	12	0
	1	0	1	0
	0	0	14	2
	2	0	7	0
	0	0	14	0
	0	0	3	0
	0	0	1	0
	0	0	7	0
	0	0	7	0
	8	0	2	0
	2	0	7	0
	1	0	0	0
	1	0	16	2
	2	0	14	1
	1	0	4	0
	0	0	0	1
	0	1	3	0
	4	0	14	0
	1	0	4	0
	0	0	8	0
	1	0	7	0
	4	0	15	0
	1	0	6	0
	2	0	4	0
	0	0	8	0
	1	0	0	3
	1	0	6	0
	0	0	1	0
	0	0	9	0
	0	0	10	0
	0	0	2	0
	0	4	15	0
	6	0	11	2
	0	0	19	0
	5	0	1	0
	0	1	0	4
	0	0	5	0
	0	0	12	0
	0		6	0
	3		4
	1		0
	2		6
	2		10
	0		5
	4		0
	0		0
	6		0
	0		14
	0		5
	0
	3
	3
	1
	0
	0
	0
	0
	0
	0
	1
	2
	1
	0
	0
	6
	0
	3
	0
	0
	0
	0
	0
	0
	1
	0
	5
	0
	0
	0
	0
	0
	0
	0
#45A	2	1	0	2
	0	0	0	0
	8	0	12	6
	2	0	1	0
	5	0	0	0
	6	0	3	0
	2	0	0	1
	5	5	9	0
	7	0	10	10
	1	0	1	0
	5	4	15	0
	9	1	4	0
	0	1	8	3
	0	0	5	5
	1	0	6	0
	4	6	2	0
	5	0	1	3
	6	0	2	3
	3	0	9	1
	7	2	5	0
	9	8	21	0
	2	0	0	5
	7	5	3	13
	5	0	4	0
	6	1	2	0
	2	0	3	2
	0	4	1	3
	10	1	20	0
	0	0	7	0
	7	0	6	7
	1	0	6	8
	3	0	8	1
	1	4	10	0
	1	0	11	3
	9	0	3	4
	3	1	6	1
	21	1	11	0
	4	0	0	4
	1	0	1	7
	0	0	10	8
	0	0	4	0
	1	1	2	2
	1	0	2	8
	1	2	0	0
	1	0	0	1
	10	0	0	0
	4	0	0	4
	6	0	9	1
	6	0	16	0
	4	0	7	3
	1	3	11	71
	0	0	17	9
	0	0	0	13
	0	0	7	8
	5	0	4	4
	1	2	12	8
	3	2	6	0
	4	1	21	0
	9	1	3	4
	3	0	4	2
	5	0	3	1
	0	3	7	1
	2	0	10	0
	2	0	0	0
	6	1	3	0
	3	4	4	1
	3	3	8	0
	1	0	1	0
	8	0	7	13
	1	0	13	0
	2	0	13	8
	1	1	12	2
	0	2	4	0
	0	0	18	1
	9	1	11	8
	0	0	1	1
	15	0	0	2
	4	0	2	3
	3	0	10	6
	2	0	11	0
	7	0	10	1
	6	0	10	2
	7	0	12	18
	2	0	4	3
	5	0	0	0
	0	0	8	14
	1	0	7	14
	1	1	11	0
	10	0	0	7
	1	0	5	2
	0	4	30	13
	8	3	15	17
	2	0	3	0
	9	0	5	7
	1	5	1	0
	5	0	9	3
	1	1	1	4
	0	0	5	0
	5	1	10	0
	2	0	3	0
	1	0	9	1
	4	3	8	2
	2	12	18	3
	9	15	11	0
	1	0	8	0
	11	0	9	0
	5	0	1	6
	0	2	11	3
	4	0	2	8
	5	5	13	1
	10	0	0	2
	5	0	9	4
	1	5	13	7
	1	0	7	2
	7	0	4	1
	9	0	7	2
	1	0	10	1
	3	0	2	0
	4	0	5	0
	0	0	4	1
	3	0	10	5
	4	0	9	1
	1	0	22	0
	0	1	4	0
	6	1	6	4
	7	0	1	0
	5	0	10	21
	1	6	7	0
	4	0	4	1
	1	0	7	0
	2	1	10	6
	9	4	4	5
	1	6	17	2
	7	1	3	1
	0	1	2	4
	2	0	9	2
	8	0	7	14
	5	0	16	0
	0	0	8	0
	7	0	14	7
	6	0	7	0
	3	8	8	0
	1	0	2	0
	8	0	0	1
	7	0	14	1
	3	1	1	5
	1	9	0	3
	12	0	6	0
	0	0	7	6
	8	6	2	0
	4	0		0
	4	0		0
	5	0		6
	8	2		1
	2	1		0
	2	0		0
	2	0
	5
	8
	4
	1
	6
	1
	0
	0
	1
	12
	3
	6
	6
	2
	1
	3
	2
	5
	8
#48	6	0	6	0
	8	1	5	0
	1	0	2	1
	5	0	7	0
	0	3	1	0
	2	0	7	3
	2	0	11	0
	4	0	4	0
	2	0	6	1
	5	5	9	0
	6	0	8	0
	10	0	4	2
	3	0	4	0
	0	0	1	0
	3	2	4	1
	0	2	12	0
	9	0	4	0
	3	0	3	0
	2	1	1	0
	1	2	1	0
	1	0	1	0
	2	0	10	1
	6	0	0	0
	0	2	10	0
	2	0	13	0
	2	1	3	0
		0		0
		0		0
		0		0
		1		2
		0		0
		0		2
		4		0
		0		0
		0		0
				6
				0
				0
				2
				0
				0
				0
				1
				0
				0
				0
				2
				0
				0
				0
				0
				0
				1
				0
				4
				0
				0
				0
				0
				2
				0
				0
