# Supplementary material for: CIP2A recruits SLX4-MUS81-XPF in mitosis and protects against replication stress
Source: EMBO Rep. 2026 May 26;27(13):3585–603. doi: 10.1038/s44319-026-00807-3 (PMC13354792; doi:10.1038/s44319-026-00807-3)
Supplement: Supplementary file 3 — Source data Fig. 2 [file 44319_2026_807_MOESM3_ESM.zip › Figure 2/2C/U2OS - SLX4.xlsx]

## Sheet: U2OS - SLX4
	siCTRL UT	siCIP2A UT	siCTRL Aph	siCIP2A Aph
replicate 1 / 06.04.2025	3	1	19	0
	3	0	5	2
	6	0	8	1
	6	0	18	3
	3	2	11	1
	5	0	11	0
	4	2	7	2
	4	0	15	2
	1	0	24	1
	5	2	10	2
	6	1	14	0
	17	1	25	2
	6	0	14	2
	13	2	8	0
	4	0	27	0
	2	2	30	0
	8	1	7	2
	8	0	2	1
	7	0	19	2
	14	1	13	1
	2	2	35	0
	6	0	10	1
	11	1	12	3
	5	0	7	0
	19	0	15	3
	8	0	10	1
	7		10	4
	9		8	1
	3		19	2
	2		24	1
	5		15	1
	5		12	3
	2		6	1
			8
			30
			12
			13
			14
			29
MIDAS #43 - SLX4	0	0	0	2
	10	1	7	0
	10	0	19	0
	7	2	10	6
	0	0	12	4
	0	2	4	5
	2	0	15	3
	8	0	13	0
	2	0	17	0
	17	0	20	16
	2	0	11	1
	0	3	14	10
	2	0	22	0
	0	0	20	0
	1	1	6	0
	0	1	11	4
	0	1	17	0
	1	1	16	0
	12	0	9	2
	10	1	11	0
	2	0	4	2
	2	1	22	1
	3	0	23	2
	3	0	12	1
	0	4	1	8
	0	2	11	0
	5	0	21	0
	2	0	9	2
	12	0	13	0
	3	0	11	0
	14	0	27	6
	7	1	18	4
	3	0	14	1
	1	1	20	1
	3	0	1	5
	3	0	9	5
	1	0	6	8
	1	4	10	2
	2	0	24	0
	0	0	20	4
	0	7	25	0
	8	1	28	27
	0	0	28	3
	6	0	4	6
	3	7	6	8
	2	0	16	1
	0	0	17	0
	0		21	0
	8		11
	5		7
	2		15
	5		12
	0		12
	12		8
	3		2
	11		3
	0		18
	1		22
	1
	5
	8
	1
	0
	2
	0
	1
	1
	0
	2
	5
	5
	1
	1
	9
	3
	5
	1
	0
	1
	3
	1
	2
	4
	1
	12
	0
	0
	1
	0
	1
	3
	2
#45A	5	1	2	7
	2	0	1	4
	9	1	15	8
	5	0	2	0
	8	0	0	2
	11	0	9	2
	4	0	0	2
	10	6	11	1
	4	0	10	12
	1	1	2	2
	7	4	18	1
	10	2	5	1
	0	4	12	4
	1	0	7	5
	2	0	9	1
	7	7	3	0
	7	0	5	6
	8	0	5	7
	6	0	11	4
	11	2	6	2
	11	14	17	2
	2	0	1	9
	10	10	5	16
	3	0	4	0
	10	1	5	1
	5	0	4	2
	1	12	2	6
	13	3	19	0
	2	0	11	2
	15	3	9	10
	3	0	9	12
	7	0	12	1
	1	10	13	2
	2	1	12	6
	10	3	5	6
	3	2	10	3
	31	3	15	1
	3	1	0	6
	2	1	6	12
	0	1	12	9
	2	0	8	1
	2	2	4	3
	6	1	4	10
	5	4	0	0
	7	0	0	2
	14	0	177	6
	6	1	1	9
	8	1	9	4
	8	1	22	3
	4	1	13	4
	1	3	15	76
	1	0	18	10
	0	2	0	16
	2	0	8	15
	6	0	4	4
	1	4	18	13
	11	5	6	0
	4	4	26	1
	9	1	4	6
	4	0	6	4
	3	0	3	3
	1	5	7	1
	6	0	11	1
	4	1	0	4
	12	3	5	4
	6	4	5	4
	7	5	8	1
	1	1	4	1
	8	2	8	18
	1	0	18	1
	2	1	20	13
	1	1	18	5
	1	5	4	1
	0	0	20	5
	18	2	14	12
	2	1	3	2
	22	1	1	3
	10	0	1	4
	7	0	10	10
	9	0	12	1
	8	0	11	3
	12	1	14	4
	13	1	14	22
	3	0	7	7
	8	4	0	2
	1	0	10	16
	2	0	9	17
	5	2	13	5
	16	2	1	16
	5	1	6	3
	3	6	36	20
	12	4	14	21
	4	1	7	1
	12	0	6	10
	1	6	2	1
	10	0	12	3
	1	1	4	5
	2	0	5	5
	8	2	11	1
	3	3	9	0
	2	0	13	1
	9	4	9	3
	3	24	19	5
	13	19	12	0
	1	1	9	1
	16	0	11	0
	9	1	1	12
	1	2	10	5
	5	0	6	10
	7	9	37	1
	9	1	0	8
	7	3	9	5
	2	12	18	13
	9	0	10	2
	12	0	4	6
	11	0	7	4
	1	5	10	1
	5	1	8	1
	7	1	6	0
	2	0	6	2
	4	0	11	21
	8	0	10	1
	3	2	26	1
	8	3	7	0
	6	3	14	6
	10	0	2	0
	13	0	14	21
	4	7	10	1
	5	0	7	3
	1	0	9	2
	3	3	11	9
	12	7	7	10
	3	10	18	5
	7	2	3	2
	0	2	5	3
	5	0	12	5
	8	1	9	20
	11	0	18	0
	1	0	10	2
	12	146	16	7
	12	0	10	2
	5	11	9	1
	5	0	4	0
	12	0	0	1
	10	1	15	2
	6	3	2	11
	4	8	0	5
	13	1	7	0
	5	1	8	8
	9	5	6	0
	5	1		4
	5	0		0
	6	0		7
	13	9		1
	5	1		0
	4	0		3
	5	0
	10
	10
	8
	1
	7
	3
	2
	1
	3
	15
	4
	10
	11
	5
	1
	9
	6
	8
	7
