# Supplementary material for: CIP2A recruits SLX4-MUS81-XPF in mitosis and protects against replication stress
Source: EMBO Rep. 2026 May 26;27(13):3585–603. doi: 10.1038/s44319-026-00807-3 (PMC13354792; doi:10.1038/s44319-026-00807-3)
Supplement: Supplementary file 3 — Source data Fig. 2 [file 44319_2026_807_MOESM3_ESM.zip › Figure 2/2D/U2OS - MUS81.xlsx]

## Sheet: U2OS - MUS81
	siCTRL UT	siCIP2A UT	siCTRL Aph	siCIP2A Aph
#19B	12	0	10	21
	4	2	20	5
	4	6	55	2
	4	9	17	5
	4	7	24	4
	6	2	22	13
	7	0	14	3
	2	3	13	2
	13	18	53	6
	12	12	28	19
	3	0	26	17
	1	2	14	3
	3	0	27	3
	4	1	41	2
	13	0	24	2
	4	0	20	22
	8	2	99	1
	13	0	6	5
	9	0	14	8
	47	8	13	2
	2	3	15	1
		0	10	6
		1	29	5
	14	2	44	3
	2	0	5	19
	6	0	13	1
	31	1	27	14
	6	4	7
	8	1	12
		0
		0
#21	6	2	9	3
	14	0	21	1
	4	0	28	2
	3	0	18	1
	4	0	41	3
	14	0	11	1
	2	0	12	0
	2	0	9	2
	17	0	29	0
	7	0	12	0
	8	0	27	12
	5	5	2	0
	20	0	0	1
	6	0	34	0
	16	0	60	0
	12	0	29	6
	40	0	34	1
	4	0	0	4
	5	6	11	0
	3	0	12	1
	13	2	5
	6	6	21	10
	8	1	19	15
	7	11	13	0
	6	4	18	6
	3	0	6	3
	9	0	16	2
	3	1	30	5
	1	0	61	2
	6	4	5	1
	6	0	47	2
	11	0	48	3
	11	0	29	8
	6	2	18	2
	15	1	14	1
	37	0		3
	10	0		10
	17	0		7
	6	0		1
	0	0		1
	3	0		0
	1	0		0
	1	2		2
	18	2		1
	16	1		1
	13	0		0
	11	0		0
	47	3		9
	12	1		1
	11	0		2
	8	0		0
	7	0		0
	12	1		5
	33	0		0
	8	0		0
	7	1		0
	9	0		0
	8	0		0
		0		0
	8	3		0
	7	0		0
	17	3		0
	57	0
		3
		1
		0
		0
		0
		0
		0
		0
		1
		0
		0
		0
#43	1	0	0	1
	9	3	7	0
	10	0	15	0
	10	3	11	9
	7	0	19	4
	1	4	0	9
	11	1	12	8
	7	1	9	1
	4	0	14	1
	4	0	18	0
	3	0	15	0
	6	8	14	12
	5	1	13	2
	1	0	18	0
	10	1	9	2
	1	0	15	13
	1	2	20	5
	2	1	8	0
	9	1	15	4
	9	0	6	3
	5	4	1	2
	3	3	19	5
	7	0	19	4
	3	0	5	1
	2	3	1	8
	2	5	11	0
	5	0	19	0
	4	0	10	9
	0	1	11	1
	5	0	12	0
	16	0	21	7
	15	0	12	9
	5	0	7	2
	5	1	15	3
	15	1	0	1
	3	0	12	6
	1	0	6	10
	5	1	8	0
	5	0	20	1
	0	0	17	5
	1	9	23	1
	7	1	27	36
	1	0	24	0
	7	2	1	9
	4	9	8	13
	3	0	17	2
	2	0	15	0
	0		11	0
	12		5
	1		7
	3		8
	4		13
	0		9
	7		10
	6		1
	16		0
	2		17
	5		20
	3
	6
	5
	3
	1
	2
	1
	5
	0
	2
	5
	2
	7
	1
	1
	7
	6
	3
	3
	0
	2
	3
	1
	7
	3
	3
	16
	3
	1
	2
	2
	4
	2
	7
