# Supplementary material for: CIP2A recruits SLX4-MUS81-XPF in mitosis and protects against replication stress
Source: EMBO Rep. 2026 May 26;27(13):3585–603. doi: 10.1038/s44319-026-00807-3 (PMC13354792; doi:10.1038/s44319-026-00807-3)
Supplement: Supplementary file 3 — Source data Fig. 2 [file 44319_2026_807_MOESM3_ESM.zip › Figure 2/2E/U2OS - XPF.xlsx]

## Sheet: U2OS - XPF
	siCTRL UT	siCIP2A UT	siCTRL Aph	siCIP2A Aph
#43	0	0	0	0
	1	0	2	0
	5	0	7	1
	0	0	6	3
	0	0	2	2
	0	0	4	2
	0	0	9	0
	4	0	2	0
	0	0	14	0
	4	0	13	8
	1	0	1	0
	0	0	15	3
	2	0	7	2
	0	0	16	2
	2	0	3	0
	0	0	1	0
	0	0	7	0
	0	1	9	0
	8	0	3	0
	2	0	7	0
	1	1	2	0
	1	0	17	2
	2	0	14	1
	1	0	5	0
	0	0	4	6
	0	3	3	0
	4	0	16	0
	2	0	5	0
	17	0	8	0
	2	0	7	0
	4	0	16	0
	1	0	8	0
	2	0	5	2
	0	0	8	4
	1	0	0	3
	1	0	6	0
	0	0	1	0
	0	0	11	2
	0	0	11	0
	0	0	2	0
	0	4	18	0
	6	0	11	2
	0	0	23	0
	5	0	5	1
	0	1	2	4
	0	0	5	4
	0	0	13	0
	0		11	3
	3		10
	3		0
	2		7
	2		10
	0		7
	4		7
	0		4
	6		0
	0		14
	0		5
	0
	3
#45A	5	17	1	3
	4	0	0	0
	8	0	14	9
	3	0	2	0
	7	0	3	1
	7	0	4	1
	2	0	0	3
	5	6	11	0
	12	0	11	10
	3	0	2	1
	7	5	20	2
	13	1	9	0
	0	3	10	4
	0	0	7	6
	2	0	9	1
	4	7	3	1
	8	0	3	4
	6	0	5	3
	6	0	9	1
	9	2	7	1
	16	8	23	0
	3	0	0	6
	10	8	7	18
	10	0	5	0
	7	1	7	1
	3	0	4	3
	0	5	1	4
	12	1	21	0
	1	0	11	0
	13	0	11	8
	1	0	10	10
	3	0	11	1
	1	9	11	0
	3	0	13	5
	9	1	3	5
	7	1	9	1
	30	1	14	0
	11	1	0	4
	3	5	15	9
	0	2	12	14
	0	0	7	0
	2	2	2	2
	2	0	4	10
	1	2	0	1
	4	0	0	3
	12	0	214	1
	6	0	0	4
	7	1	9	1
	9	0	39	1
	5	0	12	5
	1	4	12	104
	0	0	17	10
	1	0	6	15
	0	0	10	9
	7	0	4	4
	4	3	14	14
	7	3	10	0
	5	4	23	0
	11	1	7	6
	5	0	4	3
	6	0	4	2
	0	3	13	2
	2	0	13	0
	3	0	2	19
	9	4	5	1
	3	4	7	1
	3	3	10	0
	1	1	1	1
	8	3	8	23
	1	4	17	0
	3	0	21	12
	2	1	15	3
	1	2	5	0
	0	0	19	2
	16	1	12	9
	1	0	2	2
	16	0	1	3
	5	0	3	5
	5	0	11	10
	5	0	12	2
	18	0	18	2
	12	1	13	3
	10	0	14	20
	2	0	5	3
	5	5	0	0
	1	0	12	17
	3	0	10	17
	1	1	13	1
	17	2	54	24
	1	0	7	2
	0	5	32	19
	8	3	16	23
	2	0	5	0
	10	0	8	9
	2	6	1	0
	10	0	9	3
	3	1	7	5
	0	0	8	1
	8	1	19	0
	2	0	3	0
	1	0	20	1
	5	4	14	5
	12	14	20	4
	10	16	13	1
	1	0	11	0
	15	0	12	1
	6	0	3	8
	0	2	12	4
	4	0	2	8
	5	5	40	1
	11	2	0	3
	6	0	15	6
	1	5	16	8
	1	0	10	5
	7	0	5	7
	9	0	7	3
	1	8	12	3
	5	0	2	0
	6	0	6	0
	0	56	8	1
	3	1	11	6
	5	0	16	1
	1	0	28	0
	14	3	7	0
	7	1	10	5
	10	0	1	0
	16	0	11	22
	2	6	13	0
	5	0	5	3
	2	0	7	0
	4	1	11	7
	10	4	4	5
	1	9	19	3
	13	1	7	2
	0	2	4	5
	4	0	10	4
	10	0	12	16
	7	0	21	0
	2	0	9	0
	9	146	17	10
	10	0	8	1
	56	9	10	11
	4	0	2	0
	9	0	0	1
	9	0	20	1
	7	2	2	6
	1	10	0	5
	12	0	10	0
	0	0	10	6
	9	6	3	0
	7	0		0
	6	0		0
	7	0		7
	10	6		1
	10	1		0
	3	0		2
	4	0
	5
	9
	12
	1
	8
	1
	1
	0
	1
	13
	3
	7
	9
	2
	1
	4
	3
	10
	9
#48	6	0	5	0
	6	1	4	0
	1	0	3	1
	2	0	5	0
	10	1	0	0
	2	1	5	2
	1	0	11	0
	2	0	6	0
	1	0	6	1
	5	5	4	0
	5	0	7	1
	11	1	4	2
	4	0	2	0
	0	1	0	0
	2	2	5	1
	0	2	8	0
	8	0	3	0
	3	0	0	0
	1	1	1	0
	1	2	1	0
	0	0	0	0
	2	0	11	11
	2	0	0	0
	0	2	8	0
	2	0	11	0
	0	0	3	0
		0		0
		0		0
		0		0
		1		2
		0		0
		0		0
		2		0
		0		0
		0		0
				4
				0
				0
				1
				1
				0
				0
				0
				0
				0
				0
				2
				0
				0
				0
				0
				0
				1
				0
				3
				0
				0
				0
				0
				0
				0
				0
