# Supplementary material for: CIP2A recruits SLX4-MUS81-XPF in mitosis and protects against replication stress
Source: EMBO Rep. 2026 May 26;27(13):3585–603. doi: 10.1038/s44319-026-00807-3 (PMC13354792; doi:10.1038/s44319-026-00807-3)
Supplement: Supplementary file 4 — Source data Fig. 3 [file 44319_2026_807_MOESM4_ESM.zip]

Archive with 56 entries (46 files):
- Figure 3/
- Figure 3/3E/
- Figure 3/3B/
- Figure 3/3C/
- Figure 3/3D/
- Figure 3/.DS_Store
- __MACOSX/Figure 3/._.DS_Store
- Figure 3/3H/
- Figure 3/3A/
- Figure 3/3F/
- Figure 3/3G/
- Figure 3/3I/
- Figure 3/3E/RPE - EdU.xlsx
- Figure 3/3B/U2OS - EdU.xlsx
- Figure 3/3C/DLD1 - EdU.xlsx
- Figure 3/3D/DLD1 - MUS81.xlsx
- Figure 3/3H/RPE p53KO - MUS81.xlsx
- Figure 3/3A/C2-U2OS_siCTRL_UT.tif
- __MACOSX/Figure 3/3A/._C2-U2OS_siCTRL_UT.tif
- Figure 3/3A/U2OS_siCIP2A_UT (RGB).tif
- __MACOSX/Figure 3/3A/._U2OS_siCIP2A_UT (RGB).tif
- Figure 3/3A/.DS_Store
- __MACOSX/Figure 3/3A/._.DS_Store
- Figure 3/3A/C1-U2OS_siCIP2A_Aph.tif
- __MACOSX/Figure 3/3A/._C1-U2OS_siCIP2A_Aph.tif
- Figure 3/3A/C1-U2OS_siCTRL_UT.tif
- __MACOSX/Figure 3/3A/._C1-U2OS_siCTRL_UT.tif
- Figure 3/3A/C2-U2OS_siCIP2A_UT .tif
- __MACOSX/Figure 3/3A/._C2-U2OS_siCIP2A_UT .tif
- Figure 3/3A/C1-U2OS_siCTRL_Aph.tif
- __MACOSX/Figure 3/3A/._C1-U2OS_siCTRL_Aph.tif
- Figure 3/3A/C3-U2OS_siCTRL_Aph.tif
- __MACOSX/Figure 3/3A/._C3-U2OS_siCTRL_Aph.tif
- Figure 3/3A/C2-U2OS_siCTRL_Aph.tif
- __MACOSX/Figure 3/3A/._C2-U2OS_siCTRL_Aph.tif
- Figure 3/3A/C3-U2OS_siCIP2A_UT .tif
- __MACOSX/Figure 3/3A/._C3-U2OS_siCIP2A_UT .tif
- Figure 3/3A/U2OS_siCTRL_Aph (RGB).tif
- __MACOSX/Figure 3/3A/._U2OS_siCTRL_Aph (RGB).tif
- Figure 3/3A/C3-U2OS_siCIP2A_Aph.tif
- __MACOSX/Figure 3/3A/._C3-U2OS_siCIP2A_Aph.tif
- Figure 3/3A/C1-U2OS_siCIP2A_UT .tif
- __MACOSX/Figure 3/3A/._C1-U2OS_siCIP2A_UT .tif
- Figure 3/3A/C2-U2OS_siCIP2A_Aph.tif
- __MACOSX/Figure 3/3A/._C2-U2OS_siCIP2A_Aph.tif
- Figure 3/3A/U2OS_siCTRL_UT (RGB).tif
- __MACOSX/Figure 3/3A/._U2OS_siCTRL_UT (RGB).tif
- Figure 3/3A/C3-U2OS_siCTRL_UT.tif
- __MACOSX/Figure 3/3A/._C3-U2OS_siCTRL_UT.tif
- Figure 3/3A/U2OS_siCIP2A_Aph (RGB).tif
- __MACOSX/Figure 3/3A/._U2OS_siCIP2A_Aph (RGB).tif
- Figure 3/3F/.DS_Store
- __MACOSX/Figure 3/3F/._.DS_Store
- Figure 3/3F/RPE - MUS81.xlsx
- Figure 3/3G/RPE p53KO - EdU.xlsx
- Figure 3/3I/U2OS ATRi - EdU.xlsx
