# Supplementary material for: CIP2A recruits SLX4-MUS81-XPF in mitosis and protects against replication stress
Source: EMBO Rep. 2026 May 26;27(13):3585–603. doi: 10.1038/s44319-026-00807-3 (PMC13354792; doi:10.1038/s44319-026-00807-3)
Supplement: Supplementary file 4 — Source data Fig. 3 [file 44319_2026_807_MOESM4_ESM.zip › Figure 3/3E/RPE - EdU.xlsx]

## Sheet: RPE - EdU
	RPE UT	RPE Aph	CIP2A KO UT	CIP2A KO Aph
#9	1	29	0	7
	2	7	0	23
	1	3	1	2
	2	2	0	2
	0	10	2	2
	3	8	0	1
	0	8	2	1
	1	6	2	6
	2	2	0	4
	2	5	4	3
	1	1	5	12
	1	0	1	4
	0	2	1	0
	7	67	6	0
	4	9	2	0
	1	1	2	7
	1	12	4	13
	0	69	18	1
	0	21	13	3
	0	4	6	2
	2	3	0	4
	3	1	5	2
	3	9	3	2
	0	4	3	3
	0	5	1	0
	0	13	2	7
	1	3	2	1
	0	2	1	7
	0	10	1	2
	0	5	0	4
	0	9	1	6
	0	21	5	6
	1	5	6	4
	1	10	0	11
	0	11	0	8
	0	3	0	24
	0	11	0	3
	0	12	0	4
	1	13	2	2
	0	2	0	32
		37	0	4
		14	1	1
		6	0	9
		3		13
				10
				3
#12	0	74	0	8
	0	9	1	19
	0	20	0	0
	0	18	0	6
	0	1	1	1
	0	27	0	9
	0	4	0	9
	0	55	0	19
	0	8	0	1
	0	4	0	1
	1	35	0	3
	0	14	2	11
	1	0	0	0
	0	2	0	11
	0	10	0	5
	0	10	0	7
	2	5	0	24
	0	18	0	1
	0	7	0	5
	0	4	0	4
	0	17	0	4
	7	4	2	8
	0	3	0	7
	0	0	0	14
	0	0	1	1
#12B	0	32	0	17
	0	7	0	1
	0	5	0	0
	0	0	0	4
	0	0	0	0
	0	0	0	0
	0	9	0	4
	0	2	0	1
	0	14	0	8
	0	9	0	3
	0	4	0	8
	0	4	0	1
	0	5	0	0
	0	1	0	0
	0	0	0	0
	0	8	0	0
	0	0	0	0
	0	0	0	2
	0	13	0	0
	0	4	0	2
	0	0	0	0
	0	9	0	4
	0	8	0	0
	0	11	0	0
	0	1	0	8
	0	0	0	4
	0	1	0	8
	0	6	0	0
	0	8	0	7
	0	0	0	0
	0	17	0	0
	0	1	0	0
	0	1	0	0
	0	26	0	1
	0	4	0	0
	0	6	0	7
	0	19	0	3
	0	14	0	6
		0	0	11
		6	0	11
		1	0
		4
		1
#44	0	2	13	4
	0	3	0
	0	0	2
	3	9		3
	14	2	3	0
	0	0	0	0
	1	2	0	2
	1	3	0	3
	2	2		2
	0	4	1	0
	2	3	2	3
	0	0	0	3
	0	1	6	7
	0	0	0	1
	0	2	0	1
		1	1	1
	0	9	0	2
	0	3	0	6
	1	0	0	10
		1	0	0
	0	8	0	3
	1	0	0	5
	1	3	0	1
	0	1	0	2
	3	5		0
	0	2	0	0
	0	3	0	2
	1	3		2
	0	6	1	0
	5	0	0	0
	0	3	0	4
		4	1	9
	0	1
	0
	8
