# Supplementary material for: CIP2A recruits SLX4-MUS81-XPF in mitosis and protects against replication stress
Source: EMBO Rep. 2026 May 26;27(13):3585–603. doi: 10.1038/s44319-026-00807-3 (PMC13354792; doi:10.1038/s44319-026-00807-3)
Supplement: Supplementary file 4 — Source data Fig. 3 [file 44319_2026_807_MOESM4_ESM.zip › Figure 3/3B/U2OS - EdU.xlsx]

## Sheet: U2OS - EdU
	siCTRL UT	siCIP2A UT	siCTRL Aph	siCIP2A Aph
#7	0	0	145	0
	0	1	5	1
	12	0	15	0
	0	58	0	58
	4	0	12	0
	0	0	3	0
	7	33	22	33
	15	0	8	0
	57	1	51	1
	21	2	3	2
	48	0	2	0
	1	63	12	63
	3	0	0	0
	4	0	36	0
	0	0	0	0
	0	0	102	0
	26	0	22	0
	0	0	65	0
		0		0
		0		0
				10
				0
				0
				3
				7
				4
				0
				0
				50
				1
				4
				44
				13
#7B	5	7	0
	6		52	0
	7		158
	5	4	1	19
	30	0	1	2
	7	0	84
	3	0	0
	1	3	48	4
	1	0	181	1
	0	0		0
	0	0	1
	12	0		0
		3	42	6
	0	0	100	3
	9	0		5
	1	0	0	14
		0	0	8
	1	0	1	6
	0	0	8	0
	3	1	13
		14		0
		0	22	5
		15	8
		56	0	22
		0	2	2
		1	107	3
		0	28	7
		5	113	5
			111	1
			170	0
			3
			46	1
			0	0
			34	2
			75
			2	26
#8	4	0	9	0
	24	3	6	0
	13	1	38	0
	1	1	0	20
	6	3	0	62
	2	0	6	14
	12	0	15	82
	4	1	8	0
	8	1	6	0
	5	1	4	78
	2	5	5	0
	8	3	0	30
	2	2	0	11
	0	1	4	2
	2	0	64	0
	3	1		28
	3	3	40	32
	3	0	63	1
	11	0	1	7
	0	1	3	48
	1	0	11	115
		0	68	1
		3	29	7
			15	1
			5	0
			101	139
			9	5
			1	0
			24	19
			102	2
			25	0
			5	16
			143	0
			11	31
			22	0
			0	0
			24	0
			38	111
			30	10
			7	11
			16
			8	6
			35	0
			57	1
				0
#9	0	0	6	0
	1	0	111	6
	1	2	21	73
	1	0	3	71
	1	0	39	3
	13	1	153	12
	2	0	40	7
	5	1	174	1
	13	1	11	0
	3	1	14	0
	7	0	1	3
	7		35	2
	28		4	0
	3		23	0
	2		6	3
	0		2	3
	6		4	0
	2		56	2
	8		3	5
	4		5	1
	5		5	2
	11		14	20
	8		1	1
	0		8	6
	2		2	1
			0	24
			70	2
			27	4
			24	0
			0	7
				1
