# Supplementary material for: CIP2A recruits SLX4-MUS81-XPF in mitosis and protects against replication stress
Source: EMBO Rep. 2026 May 26;27(13):3585–603. doi: 10.1038/s44319-026-00807-3 (PMC13354792; doi:10.1038/s44319-026-00807-3)
Supplement: Supplementary file 4 — Source data Fig. 3 [file 44319_2026_807_MOESM4_ESM.zip › Figure 3/3C/DLD1 - EdU.xlsx]

## Sheet: DLD1 - EdU
	siCTRL UT	siCIP2A UT	siCTRL Aph	siCIP2A Aph
#41	0	0	2	15
	2	0	2	10
	0	0	2	0
	0	0	7	6
	0	0	2	0
	0	0	2	13
	0	0	0	23
	0	0	13	0
	0	0	4	6
	0	0	2	1
	0	0	3	0
	0	0	0	2
	0	0	0	5
	0	0	9	6
	0	0	17	4
	0	0	12	0
	0	2	22	21
	0	0	7	1
	0	0	5	0
	0	0	0	3
	0	0	11	1
	0	0	40	5
	0	0	0	3
	0	0	1	1
	0	0	26	0
	0	0	0	0
	0	0	1	0
	0	0	0	0
	0	0	1	8
	1	0	0	1
	0	0	7	0
	0	0	9	5
	0	0	15	0
	0	0	0	8
	0	0	4	9
	0	0	2	1
	0	0	1	8
	0	0	0	2
	0	0	3	0
	1	0	4	1
	0	0	0	0
	0	0	1	1
	0	0	1	1
	0	0	1	11
	0	0		0
	1	0		0
	0	0		0
	0	0		0
	0	0		0
	0	0		2
	0	0		9
	0	0		3
	0	0		5
	0	0		2
	0	0		8
	0	0		0
	0	0		3
	1	0		0
	0			1
	0			2
	1			14
	0			0
	0			3
	0			0
	1			0
	2			16
				10
				0
				12
				1
#42	34	0	6	1
	0	0	3	1
	0	0	2	3
	0	10	4	5
	0	1	0	1
	0	0	1	2
	0	0	0	6
	0	1	18	0
	0	0	6	1
	0	3	8	0
	0	0	9	4
	0	0	0	1
	0	0	3	0
	5	0	6	2
	0	0	5	16
	0	0	5	3
	0	0	4	0
	0	0	1	0
	2	5	1	2
	29	2	4	2
	0	0	14	3
	0	8	3	2
	0	0	12	4
	0	0	8	3
	0	0	7	2
	0	0	0	1
	0	0	4	1
	0	0	20	2
	0		14	0
	0	0	10	5
	0	0	8	2
	0	0	7	2
	0		0	0
	0	0	14	0
	0	0	2	0
	0	0	16	0
	0	3	5	2
	0	0	1	2
	4	6	3	0
	1	0	1	1
	0	0	0	2
	3	1	0	0
	0	0	5	0
	0	1	0	1
	2	0	16	0
	0	0	3	2
	0	92	9	0
	4	0	0	0
	0	21	34	1
	0	0	5	6
	0	0	6	4
	0	0	4	3
	1	0	4	6
	0	0	1	0
	0	0	2	2
	0	0	1	4
	0	0	1	2
	0	1	5	2
	2	0	6	13
	0	0	1	4
	0	0	23	18
	0	0	2	0
	0	0	0	4
	13	0	0	0
	0	3	11	8
	0	0	3	6
	0	0	1	3
	0	0	9	17
	0	0	6	2
	0	0	19	0
	0	0	0	2
	0	0	4	1
	1	0	2	4
	0	0	0	2
	0	0	5	1
	0	15	8	0
	0	1	4	1
	0	0	0	0
	0	16		0
	19	0		0
	9	0		0
	0	0		0
	1	0		5
	0	0		13
	0	1		4
	6	18		5
	0	0		2
	0	2		8
	0	0		5
	0	0		1
	0	0		9
	0	0		1
	9	0		3
	0	0		2
	0	0		0
	0	0		2
	0	0		13
	33	0		2
	0	0		0
	1	0		1
	0	0		2
	0	0		1
	0	0		3
	0	0		0
	0	5		1
	0	0		1
		0		1
		3		1
		0		1
		0		0
		0
		0
		5
		0
		0
		0
		0
		0
		0
		13
		0
		0
		0
		0
		7
		0
#46	0	0	10	1
	4	0	4	5
	0	0	3	0
	0	0	1	8
	0	0	0	0
	0	0	2	1
	0	0	1	0
	1	0	6	0
	2	0	0	0
	0	1	0	0
	0	0	0	1
	0	0	0	7
	0	0	3	13
	1	0	0	0
	1	0	3	4
	0	0	5	2
	0	2	0	1
	0	0	0	6
	1	0	3	4
	2	0	2	0
	14	0	4	0
	4	0	3	0
	2	0	13	4
	0	1	0	9
	1	0	0	0
	0	0	5	0
	0	0	3	5
	0	0	0	1
	0	37	0	4
	0	0	4	1
	0	0	1	8
	1	1	1	1
	0	1	0	0
	1	0	27	0
	0	4	2	0
	1	0	1	0
	3	1	1	0
	0	0	2	0
	2	0	2	0
	0	1	1	2
	0	0	0	1
	5	4	3	8
	0	0	0	7
	0	0	3	0
	0	0	3	1
	0	0	5	2
	10	0		1
	0	0		1
	0	0		2
	6	0		4
	0	0		4
	0	0		1
	1	0		0
	0	0		0
	0	0		0
	0	0		8
	0	0		0
	5	0		14
	1	0		0
	2	0		5
	2	0
	8	0
	0	0
	0	0
	3	0
	0	1
	0	0
	1
	1
	2
	0
	0
	0
