# Supplementary material for: CIP2A recruits SLX4-MUS81-XPF in mitosis and protects against replication stress
Source: EMBO Rep. 2026 May 26;27(13):3585–603. doi: 10.1038/s44319-026-00807-3 (PMC13354792; doi:10.1038/s44319-026-00807-3)
Supplement: Supplementary file 4 — Source data Fig. 3 [file 44319_2026_807_MOESM4_ESM.zip › Figure 3/3D/DLD1 - MUS81.xlsx]

## Sheet: DLD1 - MUS81
	siCTRL UT	siCIP2A UT	siCTRL Aph	siCIP2A Aph
#41	0	0	2	0
	0	0	1	0
	0	0	3	0
	0	0	2	0
	1	0	5	0
	0	0	5	0
	3	0	1	0
	1	0	2	0
	1	0	0	0
	1	0	0	0
	0	0	1	0
	2	0	0	0
	0	0	1	0
	1	0	2	0
	0	0	7	0
	1	0	6	0
	0	0	3	0
	0	0	0	0
	0	0	1	0
	4	0	4	0
	0	0	4	0
	0	0	1	0
	1	0	0	0
	6	0	0	0
	0	0	1	0
	1	0	1	0
	0	0	0	0
	2	0	2	0
	0	0	4	0
	1	0	3	0
	0	0	0	0
	0	0	3	0
	0	0	0	0
	1	0	0	0
	0	0	2	0
	0	0	1	0
	0	0	1	0
	0	0	0	0
	0	0	0	0
	1	0	0	0
	0	0	2	0
	1	0	4	0
	1	0	1	0
	0	0	3	0
	1	0	0	0
	2	0	1	0
	0	0	2	0
	0	0	0	0
	1	0	7	0
	0	0	6	0
	0	0	0	0
	0	0	5	0
	0	0	6	0
	1	0	0	0
	0	0	0	0
	0	0	2	0
	0	0	3	0
	0	0	0	0
	1	0	2	0
	0	0	5	0
	0	0	7	0
	0	0	1	0
	0	0	4	0
	0	0	2	0
	0	0	2	0
	0	0	0	0
	1	0	5	0
	1	2	1	0
	0	0	3	0
	0	0	8	0
	0	0	0	0
	0	0	3	0
	0	0	6	0
	0	0	0	0
	1	0	3	0
	1	0	0	0
	3	0	1	0
	0	0		0
	0	0		0
	0	0		0
	1	0		0
	1	0
	0	0
	0	0
	0	0
	1	0
		0
		0
		0
		0
#42	0	0	0	0
	0	0	0	0
	0	0	1	0
	0	3	3	0
	0	0	0	0
	4	0	1	0
	5	0	3	0
	0	0	7	0
	0	0	6	0
	1	0	2	0
	0	0	3	0
	0	0	4	0
	0	0	2	0
	0	0	1	0
	0	0	8	0
	0	0	8	0
	0	0	1	0
	0	0	1	0
	0	0	8	0
	1	0	1	0
	0	0	0	0
	0	0	5	0
	0	0	5	0
	1	0	0	0
	0	0	0	0
	0	0	4	0
	0	0	6	0
	0	0	8	0
	0	0	9	0
	0	0	0	0
	1	0	6	0
	0	0	8	6
	0	0	3	3
	0	0	1	0
	1	0	1	0
	3	0	2	0
	0	0	4	0
	2	0	5	0
	0	0	7	0
	0	0	4	0
	1	0	3	0
	0	0	1	0
	0	0	6	0
	0	0		0
	0	0		0
	1	0		2
	0	0		0
	2	0		0
	0	0		0
	0	0		6
	0	0		0
	0	0		0
	2			0
	1			0
	0			0
	0			0
	0			0
	0			6
	0			0
	0			0
	0			1
	0			0
	0			0
	0			0
	1
	0
	0
	1
	0
	0
	0
	0
	0
#46	0	0	5	0
	1	0	8	0
	7	0	3	0
	7	0	6	0
	1	0	1	0
	2	0	3	1
	0	0	5	0
	0	0	2	0
	1	0	2	0
	0	0	2	0
	9	0	0	0
	1	0	0	0
	3	0	3	0
	8	0	0	0
	5	0	0	0
	7	0	0	0
	0	0	0	1
	0	0	6	0
	0	0	4	0
	0	0	0	0
	1	0	2	0
	2	1	4	0
	6	0	6	0
	0	0	16	1
	0	0	0	0
	0	0	2	0
	0	0	4	0
	0	0	4	0
	0	0	3	0
	0	0	1	2
	0	0	1	0
	0	0	0	0
	6	0	1	0
	0	0	1	0
	0	0	1	0
	5	0	0	0
	0	0	2	0
	0	0	8	0
	14	0	0	0
	3	0	9	0
	2	0	2	0
	5	0	12	0
	1	0	0	0
	1	0	1	0
	0	0	5	0
	1	0	2	0
	0	0		0
	3	0		0
	1	0		0
	0	0		0
	0	0		0
	0	0		0
	0	0		0
	0	0		0
	1	0		0
	0	0		2
	1	1		0
	6	0		0
	5	0		0
	5	0		1
	4	0
	40	0
	1	0
	1	0
	3	0
	0	0
	0	0
	0
	1
	6
	0
	1
	0
