# Supplementary material for: CIP2A recruits SLX4-MUS81-XPF in mitosis and protects against replication stress
Source: EMBO Rep. 2026 May 26;27(13):3585–603. doi: 10.1038/s44319-026-00807-3 (PMC13354792; doi:10.1038/s44319-026-00807-3)
Supplement: Supplementary file 4 — Source data Fig. 3 [file 44319_2026_807_MOESM4_ESM.zip › Figure 3/3H/RPE p53KO - MUS81.xlsx]

## Sheet: RPE p53KO - MUS81
	RPE UT	RPE Aph	CIP2A KO UT	CIP2A KO Aph
#44	0	1	2	0
	0	1	0	0
	0	1	1	0
	0	1	0	0
	0	0	0	0
	0	0	0	0
	1	2	0	0
	1	3	0	0
	0	1	0	0
	0	0	0	0
	0	1	0	0
	0	0	0	0
	0	0	0	0
	0	1	0	0
	0	0	0	0
	0	0	1	0
	0	1	0	0
	0	7	0	0
	0	1	0	0
	0	0	0	1
	0	5	0	0
	0	5	0	1
	0	3	0	3
	0	2	1	0
	0	1	0	0
	0	3	0	0
	0	4	0	0
	0	3	0	0
	1	0	0	0
	0	1	0	0
	0	0	3	0
	0	0	0	0
	0	0	0	0
	0	2	0	0
	0	0	0	0
	0	1	0	0
	0	3	1	0
	0	2	0	0
	0	4	1	0
	0	2	0	0
	0	4	0	0
	2	0	0	0
	2	0	0	0
	0	0	0	0
	0	4	0	0
	0	1	7	1
	0	6	0	2
	0	1	0	0
	0	1	0	0
	1	3	0	0
	0	3	0	0
	0	0	0	0
	1	2	0	0
	0	6	0	0
	0	2	1	0
	0	3	0	1
	0	1	0	0
	0	0	0	0
	0	0	0	3
	0	0	1	0
	0	1	0	0
	0	0		0
	0	1		0
	0	1		0
	1	0
	0	0		0
	0	2		1
	0	1
	0	4
	0	3
	0	0
	1	3
	0	4
	0	1
	1	0
	0	0
	0	1
	0	0
	1	6
	0	0
	1	0
	1	1
	0	4
	0	1
	0	0
	0	4
	0	0
	1	3
	0	1
	0	2
	4	1
	0	4
	0	1
	0	0
		1
		0
		1
		0
		2
		3
		2
		5
		0
		0
		2
		4
		1
		1
#47	1	0	0	3
		2	4	1
	2	4	0	1
	2	0	0	0
	0	1	2	0
	3	1	5	2
	2	2	1	2
	1	8	1	0
	1	3	0	0
	4	2	3	4
	1	1	1	0
	2	4	1	5
	1	3	1	0
	0	0	3	0
	1	2	1	0
	0	1	0	2
	1	1	0	0
	3	1	0	3
	0	2	1	3
	0	0	2	3
	0	2	0	0
	2	4	1	4
	1	1	3	1
	1	1	2	4
	4	2	0	0
	1	5	1	7
	1	3	0	0
	0	2	2	1
	0	2	0	1
	4	4		1
	0	2	3	1
	0	4	1	5
	2	5	1	3
	1	2	1	4
	1	1	0	0
	0	2	2	3
	0	0	3	4
	5	2	4	1
	2	0	1	4
	1	4	3	0
	1	4	1	0
	3	3	0	4
	2	3	4	1
	1	1	1	3
	0	1	2	3
	2	1	2	4
	0	1	4
	1	1	1
	0	1	0
	3	1	1
	2	3	2
	3	2	1
	0	1	2
	1	2	2
	0	3
	1	6
	0	6
	1	2
	0	2
	0	0
	2	0
	0	8
	1	1
		2
		5
		6
		2
		4
		3
		1
		1
#49	0	0	0	0
	0	0	0	1
	1	0	1	1
	0	1	0	0
	0	1	0	1
	0	0	0	2
	0	1	0	1
	0	0	0	1
	0	0	1	0
	0	3	0	0
	0	0	0	0
	0	1	0	0
	0	1	1	1
	0	2	2	0
	0	0	0	1
	0	0	0	0
	0	0	0	0
	0	6	0	1
	0	1	0	0
	0	7	0	2
	0	1	0	0
	0	1	0	0
	0	4	0	2
	0	2	0	0
	0	2	0	0
	0	4	0	1
	0	7	0	0
	1	0	0	2
	0	0	0	1
	0	0	2	1
	0	0	0	1
	0	1	1	1
	0	1	0	4
	0	0	1	0
	0	2	0	0
	0	0	0	0
	0	1	0	2
	0	2	0	0
	1	4	2
	0	1	0
	0	1	0
	0	1	0
	0	1	1
	0	0	0
	0	0	1
	0	1	0
	1	0	0
	0	2	0
	1	2	0
	0	7	0
	0	2
	0	0
	0	0
	0	1
	0	0
	0	2
	0	1
	0	2
	0	0
	0	0
	0	3
	0	0
	0	0
	0	0
	0	5
	0	0
	0	1
	0	0
	0	0
	1	2
		1
		1
		0
		0
