# Supplementary material for: CIP2A recruits SLX4-MUS81-XPF in mitosis and protects against replication stress
Source: EMBO Rep. 2026 May 26;27(13):3585–603. doi: 10.1038/s44319-026-00807-3 (PMC13354792; doi:10.1038/s44319-026-00807-3)
Supplement: Supplementary file 4 — Source data Fig. 3 [file 44319_2026_807_MOESM4_ESM.zip › Figure 3/3F/RPE - MUS81.xlsx]

## Sheet: RPE - MUS81
	RPE UT	RPE Aph	CIP2A KO UT	CIP2A KO Aph
#44	0	1	0	0
	0	3	0	0
	0	1	0	1
	7	6	1	0
	1	0	2	0
	0	0	0	0
	0	4	0	0
	0	3	0	0
	0	2	0	0
	4	4	2	0
	0	4	1	1
	0	1	0	0
	0	1	6	1
	0	0	0	0
	0	0	1	0
	0	0	0	0
	0	1	0	0
	0	2	0	0
	1	0	0	1
	3	2	0	0
	0	0	0	0
	0	0	0	0
	0	2	0	0
	0	0	0	2
	0	3		0
	0	1	0	0
	0	2	0	0
	0	5	0	0
	0	1	0	0
	6	0	0	0
	2	3	0	0
		3	0	0
	0	1
	0
	1
#49	0	2	0	0
	0	5	0	0
	0	10	0	0
	0	3	0	0
	0	1	0	0
	1	3	0	0
	0	2	0	0
	0	0	0	0
	0	1	0	0
	0	1	0	0
	0	2	0	0
	0	1	0	0
	0	1	0	0
	0	1	0	0
	1	2	0	0
	0	3	0	0
	0	6	0	0
	0	0	0	0
	0	3	0	0
	3	7	0	0
	0	6	0	0
	0	2	0	0
	0	1	0	0
	0	0	2	0
	0	4	0	4
	0	4	0	0
	0	3	0	0
	0	7	0	0
	2	1	0	0
	0	0	0	0
	2	2	2	0
	0	3	0	0
	0	3	0	0
	0	2		0
	0	1		0
	0	2		0
	0	2		0
	0	0		0
	0	0		2
	1	2
	0	0
	4	1
	0	3
	0	6
	0	3
	0	2
	1	1
	0	0
	0	0
	0	2
	1	2
	0	4
	0	0
		1
		1
		1
		2
		4
		5
		5
#47	1	3	0	0
	0	11	0	0
	0	5	0	0
	0	7	0	0
	1	5	0	0
	0	2	0	0
	3	5	0	0
	1	8	0	0
	0	4	0	0
	0	3	0	0
	0	3	0	0
	0	7	0	0
	0	6	0	0
	0	4	0	0
	0	1	0	0
	0	5	0	0
	0	5	0	0
	0	4	0	0
	0	7	0	1
	0	2	0	0
	0	0	0	0
	0	6	0
	0	5	0
	0	10	0
	0	9	0
	0	3	0
	0	6	0
	0	1	0
	0	3	0
	0	5	1
	0	5	0
	0	3	0
	0	5	0
	0	3	0
	0	4	0
	0	7	0
	0	2	0
	0	2	0
	0	3	0
	0	2	0
	0	0	0
	0	0
	0	2
	0	0
	0	3
	0	2
	0	3
	0
	0
	0
	0
	2
	0
	0
	0
	2
	0
	0
	0
	0
	0
	0
	0
	0
	0
	0
	0
