# Supplementary material for: CIP2A recruits SLX4-MUS81-XPF in mitosis and protects against replication stress
Source: EMBO Rep. 2026 May 26;27(13):3585–603. doi: 10.1038/s44319-026-00807-3 (PMC13354792; doi:10.1038/s44319-026-00807-3)
Supplement: Supplementary file 4 — Source data Fig. 3 [file 44319_2026_807_MOESM4_ESM.zip › Figure 3/3G/RPE p53KO - EdU.xlsx]

## Sheet: RPE p53KO - EdU
	RPE UT	RPE Aph	CIP2A KO UT	CIP2A KO Aph
#44	0	1	5
	0	3		3
	0	5		4
	0	2	0	5
	0	2	0	2
	1	7	2	7
	1	4	1	8
	0	2	3	0
	5	0	1	11
	0	4	0	0
	0	1	0	3
	2	30	2	5
	0	13	0	6
	0	1	0	0
	0	6	0	10
	0	19	6	15
	0	4	0	2
	0	6	0	6
	0	3	1
	0	1	0	1
	0	13	0	10
	0	4	0	5
	0	5	2
	0	0	1	9
	0	2	0	1
	0	4	0	1
	0	6	0
	1	3		4
	0	0	1
	0	1	10	2
	0	3	3	5
	1	6	0
	2	0		13
	1	3	0	19
	4	1	0	13
	0	1	0	3
	0	3	1	4
	0		0	10
	1	3	5	18
	0		0	1
	0		0	8
	1	2	0	0
	0	5	0	1
	1	0	0	7
	1	3	0
	6	2		13
	1	4	3
	0	1	2	17
	0	10	0
	0	3	1	12
	0	2	1
	0	5	0
	3	2	1	1
	1	3	11	3
	0	0	1	0
	3	2	0	4
	0	1	0	5
	0	1	2	2
	0	1	0	5
	0	3		8
	0	1	3	5
	0	7		0
	0	4		7
	0	0		3
	0	1
	0	0		1
	0	1		12
	0	1
	0	5
	0	2
	0	1
	1	4
	0	2
	0	19
	9	4
	0	7
	0	10
	0	2
	1	5
	0	0
	0	1
	3
	0	3
	0	9
	1	6
	0	3
	0	2
	1	1
	0	6
	0	2
	0	2
	0	6
	0	1
	3	1
		4
		2
		3
		5
		3
		2
		5
		4
		4
		3
		4
		4
		1
#47	0	2	0	14
		1	0	3
	1	3	1	1
	0	6	0	3
	0	7	1	7
	2	5	1	3
		1	1	16
	0	4	1	0
	0	3	2	1
	1	3	2	6
	0	2	3	1
	0	1	5	6
	3	1	1	10
	1	2	1	13
	5	6	0	1
	0	3	0	3
	0	4	0	9
	0	11	0	1
	0	3	1	4
	2	1	0	0
	0	5	3	10
	15	6	0	8
	0	2	0	2
	3	3	3	19
	1	3	0	3
	0	3	1	2
	2	3	3	0
	0	4	0	4
	0	1	2	2
	0	4		3
	2	12	1	2
	7	7	4	7
	0	5	0	18
	1	1	3	2
	0	2	1	0
	3	3	0	4
	5	4	1	12
	0	5	0	1
	2	3	4	17
	2	4	2	3
	0	1	2	5
	0	2	0	0
	5	3	10	2
	0	3	0	6
	0		4	0
	4	9	2	1
	0	3	1
	0	2	0
	0	3	0
	0	4	3
	5	3	1
	1	3	0
	0	3	5
	1	4	1
	0	3
	4	7
	0	7
	0	5
	0	12
	0	10
	8	9
	0	3
	2	5
		4
		7
		4
		2
		4
		2
		4
		11
#49	0	0	1	2
	2	2	1	4
	2	2	0	11
	0	5	0	3
	1	1	1	15
	0	4	1	6
	0	3	0	14
	1	3	2	2
	2	1	2	0
	0	3	0	3
	0	4	1	2
	1	1	3	2
	0	1	2	0
	1	2	0	25
	1	4	2	9
	1	0	2	1
	2	2	0	2
	0	5	0	3
	1	1	1	20
	2	10	0	11
	2	2	0	1
	2	1	0	3
	1	2	3	3
	1	1	0	2
	2	9	0	10
	0	2	6	1
	0	6	1	3
	0	0	0	3
	0	1	10	1
	3	2	1	9
	0	4	0
	2	3	0	5
	0	3	2	3
	1	0	1	2
	0	3	1	13
	0	1	0	3
	1	1	1	14
	0	5	1	10
	0	2	0
	4	1	0
	1	2	2
	0	0	0
	2	4	1
	1	5	0
	0	5	1
	1	11	0
	2	0	1
	2	4	0
	4	6	0
	2	5	0
	1	1
	0	3
	0	1
	3	1
	2	0
	0	2
	4	1
	0	3
	2	2
	0	0
	0	9
	2	2
	0	1
	0	2
	0	3
	0	4
	3	2
	1	1
	2	1
	1	4
		6
		8
		1
		2
