# Supplementary material for: CIP2A recruits SLX4-MUS81-XPF in mitosis and protects against replication stress
Source: EMBO Rep. 2026 May 26;27(13):3585–603. doi: 10.1038/s44319-026-00807-3 (PMC13354792; doi:10.1038/s44319-026-00807-3)
Supplement: Supplementary file 4 — Source data Fig. 3 [file 44319_2026_807_MOESM4_ESM.zip › Figure 3/3I/U2OS ATRi - EdU.xlsx]

## Sheet: U2OS ATRi NV - EdU
	siCTRL UT	siCIP2A UT	siCTRL Aph	siCIP2A Aph
#1	1	0	5	2
	0	2	0	2
	1	4	8	17
	2	1	4	8
	1	2	6	7
	1	2	7	3
	11	0	2	22
	0	0	2	33
	8	0	7	10
	2	2	11	7
	0	0	7	12
	4	2	11	11
	1	1	3	17
	2	0	1	9
	2	0	2	9
	0	0	9	1
	0	0	3	14
	13	0	13	10
	8	0	15	12
	5	0	16	10
	3	0	5	6
	3	0	2	24
	4	3	0	19
	0	0	0	18
	2	1	0	9
	10	2	15	3
	0	1	12	5
	6	0	0	6
	1	0	8	8
	1	0	0	18
	4	0	16	11
	0	0	38	14
	7	1	13	4
	0	0	7	12
	1	5	12	5
	1	0	0	14
	4	1	5	7
	0	0	19	15
	1	0	4	25
	4	2	2	8
	0	2	85	11
	1	0	2	0
	3	0	16	10
	1	0	31	8
	1	2	1	7
	0	0	24	8
	0	0	11	12
	1	0	11	4
	3	0	8	2
	2	0	0	6
	6	0	12	1
	2	1	13	14
	5	0	27	8
	6	0	37	13
	7	2	27	15
	3	0	21	5
	1	0	16	2
	4	1	28	1
	4	0	1	13
	1	0	16	16
	2	1	6	21
	7	0	5	9
	0	0	8	5
	0	1	11	3
	6	0	25	5
	4	1	10	10
	7	0	1	3
	0	1	4	4
	3	0	2	3
	4	0	21	2
	1	0	18	13
	0	0	9	11
	3	0	12	9
	3	0	7	4
	0	0	5	16
	4	0	6	2
	1	0	0	12
	1	1	13	4
	0	1	8	10
	3	1	10	26
	0	0	24	13
	1	2	9	6
	1	2	3	17
	1	0	8	8
	0	0	12	10
	3	0	8	0
	0	0	14	17
	2	1	21	11
	0	0	3	3
	2	0	9	11
	1	0	12	0
	1	0	6	4
	16	0	6	2
	3	0	13	64
	1	0	7	6
	0	2	0	4
	1	1	8	9
	5	6	17	4
	7	0	8	7
	3	1	1	17
	6	0	0	7
	9	0	1	2
	0	0	18	0
	2	4	11	8
	1	0	7	1
	0	1	15	3
	0	0	41	4
	2	1	13	6
	0	0	4	5
	0	0	19	4
	1	0	10	18
	0	3	5	6
	2	0	9	6
	0	1	6	7
	1	0	12	12
	0	4	7	11
	2	0	3	18
	2	2	13	6
	0	0	0	30
	2	0	13	7
	0	1	7	8
	2	0	9	20
	2	2	9	2
	1	0	9	0
	1	0	6	11
	0	0	0	11
	5	0	8	9
	3	0	5	14
	1	0	14	10
	10	1	3	6
	4	4	5	4
	2	5	1	8
	1	2	5	6
	0	1	0	15
	1	1	0	20
	0	0	0	11
	1	0	2	11
	0	4	25	11
	2	2	15	8
	1	1	10	15
	0	1	5	17
	0	2	0	0
	0	0	4
	0	6	3
	0	1	5
	7	0	4
	3	5	2
	0	1	12
	1	0	6
	8	0	12
	3	0	10
	3	0
	2	1
	0	0
	1	0
	0	0
	4	0
	8	1
	6	1
	2	0
	0	0
	5	0
	1	2
	0	2
	0	0
	0	0
	0	0
	2	0
	4	0
	1	0
	0	4
	2	0
	1	0
	0	0
	0	0
	3	2
	0	0
	6	0
	1	2
	0	0
	1	2
	1	0
	2	1
	2	1
	1	1
	1	1
	1	0
	1	0
	8	1
	3	3
	0	1
	1	0
	14	0
	0	0
	0	1
	1	1
	0	0
	4	4
	4	0
	2	2
	2	0
	4
	0
	0
	1
	0
	4
	1
	2
	1
	0
	2
	0
#2	17	3	7	0
	6	10	4	3
	15	2	9	4
	2	1	0	2
	4	1	13	2
	3	5	7	1
	0	9	6	4
	10	1	0	0
	12	2	0	7
	4	0	0	0
	5	0	0	11
	2	0	0	0
	0	3	12	1
	0	1	1	10
	5	2	3	20
	0	3	28	8
	5	0	7	5
	9	4	9	1
	8	2	22	9
	2	8	6	6
	1	1	9	11
	0	4	3	8
	5	3	4	1
	1	1	17	16
	2	1	0	2
	1	2	10	0
	1	0	9	1
	3	1	14	56
	2	1	15	84
	10	3	1	5
	0	1	6	1
	7	3	13	1
	1	8	22	4
	0	0	1	10
	5	0	54	2
	0	2	13	0
	4	1	26	1
	1	1	0	0
	4	2	10	13
	2	1	2	19
	4	1	0	0
	0	2	1	4
	5	0	13	0
	1	2	3	0
	2	3	2	9
	5	0	131	12
	4	5	0	0
	7	4	1	8
	0	0	21	21
	14	69	16	1
	1	0	0	37
	1	0	20	0
	4	0	0	20
	4	0	0	14
	3	0	0	9
	3	10	4	8
	13	1	3	0
	0	1	26	1
	4	3	7	4
	7	10	2	0
	12	1	8	0
	9	2	10	17
	1	1	12	4
	0	2	1	65
	2	5	10	16
	2	0		17
	21	2		14
	0	1		14
	2	1		6
	5	1		14
	4	2		13
	9	3		6
	11	0		0
	2	2		0
	4	0		11
	2	0		40
	0	5		9
	0	0		0
	1	0		16
	0	0		3
	0	0		0
	0	3		0
	3	1		28
	0	0		10
	0	0		0
	0	3		15
	4	1		8
	0	3		12
	3	0		7
	0	0		58
	0	1		0
	2	0		8
	0	1		0
	7	0		6
	1	3		4
	0	0		2
	3	1		3
	2	0		0
	1	2		3
	3	0		1
	0	0		3
	0	4		1
	0	0		2
	0	1		2
	1	0		11
	1	0
	9	20
	6	1
	8	0
	3	0
	1	0
	0	0
	1	0
	5	0
	2	23
	0	0
	3	3
	2	0
	5	0
	0	1
		0
		0
		9
		0
		0
		0
		0
		1
		1
		0
		0
		0
		0
		0
		0
		1
#3	5	1	9	11
	4	0	17	4
	2	0	3	32
	7	1	8	3
	5	2	1	9
	4	0	10	0
	10	0	9	3
	8	1	5	0
	0	1	8	8
	3	4	11	13
	1	3	5	4
	4	2	5	5
	7	0	13	14
	5	3	11	8
	5	0	8	9
	4	0	6	7
	2	2	4	1
	6	0	0	4
	9	2	9	11
	0	1	9	2
	3	2	6	13
	0	1	6	62
	7	0	37	3
	0	0	6	7
	1	1	8	9
	2	0	24	5
	3	1	7	9
	1	0	2	5
	6	2	34	74
	2	0	6	40
	2	1	13	17
	8	3	5	5
	6	5	47	17
	0	1	9	32
	1	1	9	4
	1	1	14	6
	4	0	13	14
	3	0	6	9
	3	1	8	10
	1	2	0	0
	0	2	8	53
	0	5	4	25
	1	2	2	24
	0	2	9	8
	2	2	6	5
	5	0	3	8
	4	0	12	6
	3	2	5	8
	5	24	0	8
	4	2	4	5
	1	1	0	11
	3	0	9	8
	0	1	3	7
	2	3	18	11
	4	0	11	9
	2	0	30	21
	3	1	9	25
	1	5	2	6
	3	1	48	62
	5	1	7	10
	6	0	0	30
	4	2	11	7
	9	1	6	0
	6	0	77	3
	0	0	9	0
	0	0	25	17
	3	1	0	6
	1	2	21	3
	2	3	34	21
	3	1	20	0
	0	0	14	6
	7	0	1	2
	5	0	0	6
	4	1	4	5
	2	0	16	8
	3	1	35	16
	4	1		3
	2	1		13
	0	1		1
	7	0		11
	2	4		4
	1	1		36
	2	4		7
	4	2		4
	2	5		34
	4	0		9
	3	2		11
	0	2		11
	3	0		18
	0	2		6
	2	32		18
	7	0		5
	2	0		17
	2	1		12
	2	0		17
	0	1		0
	0	0		5
	5	0		7
	1	2		17
	2	3		5
	1	2		2
	6	0		21
	6	2		4
	4	1		5
	7	1		4
	0	2		2
	7	20		0
	8	9		7
	1	1		8
	6	2		2
	5	0		0
	5	3		14
	3	3		12
	1	2		4
	4	1		4
	2	2		1
	7	4		4
	7	2		4
	6	0
	5	2
	1	7
	3	1
	2	1
	0	2
	4	1
	4	0
	3	2
	4	0
	1	2
	1	0
		1
		2
		1
		4
		2
		5
		1
		3
		1
		3
		1
		4
		1
		3
		1
		0
		0
		9
		1
		0
		0
		0
		1
		0
		6
		1
