# Supplementary material for: CIP2A recruits SLX4-MUS81-XPF in mitosis and protects against replication stress
Source: EMBO Rep. 2026 May 26;27(13):3585–603. doi: 10.1038/s44319-026-00807-3 (PMC13354792; doi:10.1038/s44319-026-00807-3)
Supplement: Supplementary file 5 — Source data Fig. 4 [file 44319_2026_807_MOESM5_ESM.zip]

Archive with 32 entries (25 files):
- Figure 4/
- Figure 4/.DS_Store
- __MACOSX/Figure 4/._.DS_Store
- Figure 4/4E/
- Figure 4/4B/
- Figure 4/4C/
- Figure 4/4D/
- Figure 4/4F/
- Figure 4/4G/
- Figure 4/4E/B6L - TOPBP1.xlsx
- Figure 4/4B/WT_unt.lif - Series006 CROP.tif (RGB).tif
- __MACOSX/Figure 4/4B/._WT_unt.lif - Series006 CROP.tif (RGB).tif
- Figure 4/4B/.DS_Store
- __MACOSX/Figure 4/4B/._.DS_Store
- Figure 4/4B/C2-WT_S1.lif - Series001 CROP.tif
- __MACOSX/Figure 4/4B/._C2-WT_S1.lif - Series001 CROP.tif
- Figure 4/4B/WT_unt.lif - Series006 CROP.tif
- __MACOSX/Figure 4/4B/._WT_unt.lif - Series006 CROP.tif
- Figure 4/4B/WT_S1.lif - Series001 CROP.tif (RGB).tif
- __MACOSX/Figure 4/4B/._WT_S1.lif - Series001 CROP.tif (RGB).tif
- Figure 4/4B/C1-WT_unt.lif - Series006 CROP.tif
- __MACOSX/Figure 4/4B/._C1-WT_unt.lif - Series006 CROP.tif
- Figure 4/4B/WT_S1.lif - Series001 CROP.tif
- __MACOSX/Figure 4/4B/._WT_S1.lif - Series001 CROP.tif
- Figure 4/4B/C2-WT_unt.lif - Series006 CROP.tif
- __MACOSX/Figure 4/4B/._C2-WT_unt.lif - Series006 CROP.tif
- Figure 4/4B/C1-WT_S1.lif - Series001 CROP.tif
- __MACOSX/Figure 4/4B/._C1-WT_S1.lif - Series001 CROP.tif
- Figure 4/4C/B6L - PLA.xlsx
- Figure 4/4D/B6L - CIP2A.xlsx
- Figure 4/4F/B6L - EdU.xlsx
- Figure 4/4G/B6L - MUS81.xlsx
