# Supplementary material for: CIP2A recruits SLX4-MUS81-XPF in mitosis and protects against replication stress
Source: EMBO Rep. 2026 May 26;27(13):3585–603. doi: 10.1038/s44319-026-00807-3 (PMC13354792; doi:10.1038/s44319-026-00807-3)
Supplement: Supplementary file 5 — Source data Fig. 4 [file 44319_2026_807_MOESM5_ESM.zip › Figure 4/4E/B6L - TOPBP1.xlsx]

## Sheet: B6L - TOPBP1
	DLD1 WT untreat	DLD1 WT APH	DLD1 WT S1	DLD1 WT APH + S1
rep 1, 25.3.2025	2	13	0	1
	19	5	0	3
	2	8	0	3
	9	13	1	0
	2	7	0	0
	4	6	1	1
	2	8	0	1
	4	10	0	1
	2	11	0	2
	3	5	0	3
	16	4	0	3
	2	15	0	1
	6	7	0	2
	8	6	0	0
	0	13	0	6
	0	19	0	1
	0	17	1	3
	14	12	0	0
	3	9	0	0
	5	7	0	1
	20	15	0	1
	6	8	0	5
	3	5	0	1
	6	12	0	1
	1	2	1	0
	1	1	1	0
	0	0	0	2
	4	3	0	1
	0	4	0	0
	0	8	1	5
	2	12		0
	3	8		4
	19	17
	11	15
		10
		9
		34
		5
		8
		6
rep 2 _ 04.11.25	0	14	0	4
	2	3	2	0
	3	26	0	6
	12	7	0	2
	13	8	0	1
	1	12	0	2
	4	23	0	0
	5	24	0	2
	3	6	0	0
	6	11	0	1
	4	21	0	0
	0	16	1	1
	4	10	5	3
	7	19	0	1
	7	28	0	1
	21	6	2	0
	3	21	0	2
	7	17	0	0
	3	8	0	0
	0	12	0	0
	10	19	0	5
	14	20	0
	0	21	0
	1
	8
	12
rep IV, 14.11.2025 (counted from EdU/TOP coloc images)	1	2	0	0
	1	3	0	0
	2	6	1	0
	1	3	1	0
	0	5	1	0
	1	4	3	0
	1	4	6	0
	0	3	0	1
	3	3	1	1
	1	3	1	0
	1	10	0	1
	1	2	0	0
	5	5	1	0
	1	4	3	0
	0	5	1	0
	0	1	0	3
	1	0	0	0
	6	7	0	0
	0	6	0	0
	2	1	1	1
	3	5	0	1
	2	9	1	0
		4	0	0
		7	0	1
		2	1	0
		7	1	0
		8	1	0
		15	1	1
			2	0
			1	0
			0	0
				0
