# Supplementary material for: CIP2A recruits SLX4-MUS81-XPF in mitosis and protects against replication stress
Source: EMBO Rep. 2026 May 26;27(13):3585–603. doi: 10.1038/s44319-026-00807-3 (PMC13354792; doi:10.1038/s44319-026-00807-3)
Supplement: Supplementary file 5 — Source data Fig. 4 [file 44319_2026_807_MOESM5_ESM.zip › Figure 4/4C/B6L - PLA.xlsx]

## Sheet: B6L - PLA
	UT		S1
PLA B6L_ repI	1139		544.7
	1109.9		488.6
	973.6		484.7
	972.7		528.4
	839		503.2
	949		541.7
	719.8		493.9
	812.5		561.8
	839.8		471.4
	807		476.1
	1028.4		462.4
	1001.2		508.1
	880.6		467.2
	1185.6		460.1
	1356.1		462.4
	1165.2		477.9
	1052.7		449.9
	1225.1		489.5
	742.5		491
	846.6		468.3
	793.8		549.9
	1219.4		478
	838.6		460.3
	1058.2		524.5
	855		462.5
	576.7		461.2
	1215.3		586.3
	1088.5		530.8
	820.7		538.2
	1221.6		465.4
	983.5		472
	1428.5		514.3
	959.2		486
	1032.9		507.4
	1084.7		538.8
	564.6		531.4
	828.9		604.7
	848.4		526.2
	1190		490.2
	771.6		463.6
	1250.5		474.6
	976.8		473.1
	2333		533.9
	1301.4		578.3
	787.3		564.5
	860.5		590.5
	781.5		526.5
	561.1		491.4
	624.4		508.3
	1792.8		525.7
	1260.7		589.4
	1260.7		578.1
	1000.9		591.9
	882.6		596.5
	857		537.2
	886.4		553.9
	1490.6		508.7
	1749.4		518
	1388.6		544.9
	1973		534.4
	2342.7		527.9
	1329.4		500.3
	1185.2		677.7
	651.1		569.9
	1152.1		559.3
	2120.8		509.4
	1496.9		533
	1076.4		522.9
	1076.7		523
	1202.1		498.5
	1778.1		499.6
	1782.7		468.5
	2131.3		484.6
	2110.4		517.2
	1707.1		448.9
	805.8		439.4
	1650.5		484.3
			468.4
			486.8
			543.4
			519.8
			477
			472.8
			518
			486.8
			487
			491.8
			463.7
			476.7
			459.5
			443
			470.5
			495.7
			499.9
			435.4
PLA _ repII Mean gray intensity	855.9		527.6
	881		588.4
	1275.2		611.1
	2038.3		572.6
	1439.3		514
	932.6		499.7
	1584.2		477.4
	1388		491.5
	1874.1		514.6
	1300.1		508.6
	1734.3		473.7
	1532.1		841.2
	1463.3		510
	2498.7		581
	1507.5		812.9
	2446		2797.8
	1671.5		715.5
	1237.3		861.2
	1127.4		2171.5
	2306		1158
	1384.8		766.6
	2983.8		766.6
	2860.4		635.2
	1262.2		707.2
	1936.3		583.3
	1803.5		2386
	1961.9		583.8
	1483.6		752.3
	2196.4		562.8
	2379.2		500.4
	2194.1		459
	1677.9		476.2
	1404.5		547.5
	774.4		534.3
	893.4		505.6
	883.3		488.7
	1758.7		475.7
	1058.9		484.6
	2453.7		498.3
	1013.8		542.8
	1879.4		450.1
	1731.5		470.4
	852.2		511.3
	1185.6		609.7
	701.1		682
	1069.3		531.4
	1568.3		572.1
	1232.5		568.5
	841.1		532.8
	1047		545.6
	694.3		494.7
	1095.2		728.6
	635.4		516.3
	1248.1		478.4
	1372.7		461.6
	889.4		577
	954.4		506.1
	1325.5		727.1
	1325.5		602.7
	1323.2		542.7
	795.8		613.3
	1500.2		642.9
	1594.2		582
	1253.7		657
	1759.7		532.8
	1404.5		562.1
	1216.5		461
	1087.7		546.6
	1291.3		534.9
	1196.3		664.9
	1196.3		671.6
	1354.5		653.2
	922		657.8
	2283.7		512.8
	1070.7		618.3
	1104.9		708.6
	1603.9		731.7
	1492.9		534.6
	919.2		633.8
	862.9		651.3
	737.5		641.4
	1701.3		582.3
	2143.7		663.5
	2143.7		601.4
	1889.4		592
	764.2		568.3
	2320.5		543.8
	1816.8		559.4
	861		506.7
	2686.4		638.9
	1279.8		681.7
	806.4		666.4
	1711.7		928.6
	719.1		515.1
	950.7		768.3
	4033.2		615.3
	2480.7		768.1
	1707.8		791.6
	1353.3		629.2
	718.4		1249.7
	1214		804.5
	799.9		628.8
	891.3		726.5
	1821.8		627.2
	2570.6		665.1
	793.1		608.9
	1503.6
	1291.5
	1143
	782.9
	1292.8
	1379.9
	1541
	1389.3
	2243.1
	2009.8
	1354
