# Supplementary material for: CIP2A recruits SLX4-MUS81-XPF in mitosis and protects against replication stress
Source: EMBO Rep. 2026 May 26;27(13):3585–603. doi: 10.1038/s44319-026-00807-3 (PMC13354792; doi:10.1038/s44319-026-00807-3)
Supplement: Supplementary file 5 — Source data Fig. 4 [file 44319_2026_807_MOESM5_ESM.zip › Figure 4/4D/B6L - CIP2A.xlsx]

## Sheet: B6L - CIP2A
	UT	APH	S1	APH + S1
REP 1	2	14	0	0
	2	13	0	0
	0	28	0	0
	0	12	0	0
	2	12	0	2
	8	7	0	0
	8	13	0	0
	1	10	0	0
	0	5	0	0
	0	13	0	0
	8	8	0	0
	4	1	0	0
	7	5	0	0
	0	12	0	0
	1	18	0	0
	6	4	0	0
	1	1	0	1
	0	17	0	3
	0	7	0	0
	4	4	0	0
	1	5	0	0
	2	5	0	0
	5	1	0	0
	0	1	0	0
	4	5	0	0
	2	2	0	0
	7	4	0	0
	4	3	0	10
	0	5	0	2
	2	3	0	0
	5	5	0	0
	0	3	0	0
	1	9	0	0
	1	5	0	0
	0	6	0	0
	1
REP 2	1	12	0	0
	8	4	0	0
	1	6	0	1
	8	9	0	0
	2	6	0	0
	3	5	0	0
	1	5	0	0
	0	5	0	0
	2	10	0	0
	1	4	0	2
	11	2	0	0
	2	12	0	0
	0	5	0	0
	7	4	0	0
	0	2	0	3
	0	6	0	1
	1	8	1	0
	9	8	0	0
	0	5	0	0
	4	4	0	0
	14	10	0	0
	5	7	0	3
	3	2	0	0
	6	8	0	0
	1	1	1	0
	1	0	3	0
	0	0	0	0
	1	3	0	0
	0	3	0	0
	0	3	0	0
	2	5		0
	2	6		1
	18	6
	4	13
		7
		7
		23
		2
		4
		2
REP 3	0	9	0	3
	1	1	0	0
	2	18	0	5
	9	6	0	1
	9	4	0	0
	0	4	0	0
	1	20	0	0
	3	18	0	0
	1	4	0	0
	2	4	0	0
	4	8	0	0
	0	10	0	0
	1	4	1	0
	4	10	0	0
	3	16	0	0
	10	3	0	0
	1	17	0	0
	2	9	0	0
	1	1	0	0
	0	3	0	0
	7	9	0	2
	1	5	0
	0	16	0
	1
	3
	7
