# Supplementary material for: CIP2A recruits SLX4-MUS81-XPF in mitosis and protects against replication stress
Source: EMBO Rep. 2026 May 26;27(13):3585–603. doi: 10.1038/s44319-026-00807-3 (PMC13354792; doi:10.1038/s44319-026-00807-3)
Supplement: Supplementary file 5 — Source data Fig. 4 [file 44319_2026_807_MOESM5_ESM.zip › Figure 4/4F/B6L - EdU.xlsx]

## Sheet: B6L - EdU
	UT	APH	S1	APH + S1
rep 1 14.3.25	0	6	1	5
	0	1	0	6
	0	1	0	0
	0	12	0	2
	0	1	0	0
	0	6	0	9
	0	0	0
	0	5	3	0
	0	0	0	0
	0	0	0	4
	0	7	0	0
	0	1	0	0
	0	0	0	3
	0	1	0	2
	0	0	0	12
	0	0	0	0
	0	0	0
	0	1	0	0
	0	0	0	1
	0	2	0	0
	0	4	0	1
	0	0	0	0
	0	1	0	0
	0	0	0	7
	0	1	0	1
	0	1	0	0
	0	5	0	0
	0	3		3
	0	2		4
	0	0		2
	0	0		12
	0			16
				8
rep 3, 11.04.2025		1	0	5
	0	2	0	5
	0	2	0	22
	1	3	0	2
	0	5	0	1
		1	0	1
	0	3	0	2
	0	2	2	1
	0	1	0	1
	0	1	0	1
	0	2	0	5
	0	40*	0	0
	0	0	0	0
	0	2	0	0
	0	0	0	0
	0	15	0	1
	0	4	0	3
	0	2	0	0
	0	0	0	8
	0	10	0	0
	0	0	0	2
		4	0	3
	0	24	0	0
	0	2	0	0
	0	4	0	0
	0	0	0	0
	0	2	0	2
	0	1	1	4
		0	0	1
	0	0	2
	0	1	0
	0		0
rep IV, 14.11.2025	0	0	0	4
	0	0	0	10
	0	1	0	7
	0	1	0	0
	0	2	0	5
	0	0	0	5
	0	1	2	2
	0	2	0	12
	0	0	0	0
		0	0	0
	0	0	0	4
	0	0	0	5
	0	1	0	1
	0	0	0	5
	0	5	0	1
	0	0	0	2
	0	0	0	3
	0	3	0	2
	0	1	0	6
	0	1	0	0
	0	1	0	4
	0	1	0	6
	0	0	0	1
	0	2	0	3
	0	0	0	0
	0	0	0	5
	0	1	0	13
	0	7	0	0
		0	0	11
		0	0
		0	0
		1	0
		1
		2
		0
		1
		0
		0
		1
		3
		0
