# Supplementary material for: CIP2A recruits SLX4-MUS81-XPF in mitosis and protects against replication stress
Source: EMBO Rep. 2026 May 26;27(13):3585–603. doi: 10.1038/s44319-026-00807-3 (PMC13354792; doi:10.1038/s44319-026-00807-3)
Supplement: Supplementary file 5 — Source data Fig. 4 [file 44319_2026_807_MOESM5_ESM.zip › Figure 4/4G/B6L - MUS81.xlsx]

## Sheet: B6L - MUS81
	‚Äî	APH	S1	APH + S1
rep 2 (21.3.2025)	0	0	3	0
	0	0	0	0
	1	0	0	1
	0	0	0	0
	0	0	0	0
	0	0	0	0
	0	1	0	0
	0	0	0	0
	0	0	0	0
	0	0	0	0
	0	0	1	1
	0	0	0	0
	0	0	0	0
	0	1	0	0
	0	0	0	0
	0	0	0	0
	0	0	0	0
	0	0	0	0
	0	1	0	0
	0	0	0	0
	0	4	0	0
	0	0	0	0
	0	0	0	0
	0	0	0	0
	0	1	0	0
	0	1	1	1
	0	1	0	0
	0	0	2	0
		0	0	0
		0	0	0
		0
		1
		0
		0
		0
		0
		1
		0
		0
		2
rep 3, 11.04.2025	0	2	2	0
	0	3	1	0
	0	0	1	0
	0	0	0	0
	0	0	0	0
	0	2	0	0
	0	2	0	1
	0	1	0	0
	0	1	0	0
	0	3	0	0
	0	1	0	3
	0	1	0	0
	0	0	0	0
	0	3	0	0
	0	2	0	0
	0	3	0	0
	0	3	0	0
	0	0	1	0
	0	0	0	0
	0	0	0	0
	0	1	0	0
	1	4	0	0
	0	5	0	0
	0	0	1	0
	0	2	0	2
	0	0	0	0
	0	2	0	0
	2	0	2	0
	0	0	0	1
	0	0	0
	0	2	0
	0		0
rep 4, 14.11.2025	1	1	0	4
	1	1	2	4
	0	0	1	1
	1	2	0	0
	0	1	0	0
	0	1	0	0
	0	3	0	3
	0	4	0	0
	0	0	0	1
	2	0	0	0
	0	0	0	1
	0	0	0	0
	0	3	0	0
	0	1	0	0
	0	0	0	1
	0	0	0	0
	0	1	1	0
	0	3	0	4
	0	3	0	0
	1	3	0	0
	1	1	0	0
	2	1	0	0
	0	2	0	0
	0	3	0	0
	0	2	1	0
	0	1	0	1
	0	2	0	1
	1	1	0	1
		1	0	0
		0	0
		1	0
		2	0
		1
		2
		1
		2
		1
		0
		1
		1
