# Supplementary material for: CIP2A recruits SLX4-MUS81-XPF in mitosis and protects against replication stress
Source: EMBO Rep. 2026 May 26;27(13):3585–603. doi: 10.1038/s44319-026-00807-3 (PMC13354792; doi:10.1038/s44319-026-00807-3)
Supplement: Supplementary file 6 — Source data Fig. 5 [file 44319_2026_807_MOESM6_ESM.zip]

Archive with 27 entries (22 files):
- Figure 5/
- Figure 5/5A/
- Figure 5/.DS_Store
- __MACOSX/Figure 5/._.DS_Store
- Figure 5/5C/
- Figure 5/5D/
- Figure 5/5B/
- Figure 5/5A/.DS_Store
- __MACOSX/Figure 5/5A/._.DS_Store
- Figure 5/5A/IF81H-siCTRL_UT-02_processed_s07c1-3.tif (blue).tif
- __MACOSX/Figure 5/5A/._IF81H-siCTRL_UT-02_processed_s07c1-3.tif (blue).tif
- Figure 5/5A/IF81H-siCIP2A_APH-01_processed_s04c1-3.tif (blue).tif
- __MACOSX/Figure 5/5A/._IF81H-siCIP2A_APH-01_processed_s04c1-3.tif (blue).tif
- Figure 5/5A/IF81H-siCIP2A_APH-01_processed_s04c1-4.tif (blue).tif
- __MACOSX/Figure 5/5A/._IF81H-siCIP2A_APH-01_processed_s04c1-4.tif (blue).tif
- Figure 5/5A/IF81H-siCIP2A_APH-01_processed_s21c1-3.tif (blue).tif
- __MACOSX/Figure 5/5A/._IF81H-siCIP2A_APH-01_processed_s21c1-3.tif (blue).tif
- Figure 5/5C/.DS_Store
- __MACOSX/Figure 5/5C/._.DS_Store
- Figure 5/5C/%MNi.xlsx
- Figure 5/5D/%MNi CENPA Neg.xlsx
- __MACOSX/Figure 5/5D/._%MNi CENPA Neg.xlsx
- Figure 5/5D/.DS_Store
- __MACOSX/Figure 5/5D/._.DS_Store
- Figure 5/5B/.DS_Store
- __MACOSX/Figure 5/5B/._.DS_Store
- Figure 5/5B/lagging chromosome %.xlsx
