# Supplementary material for: CIP2A recruits SLX4-MUS81-XPF in mitosis and protects against replication stress
Source: EMBO Rep. 2026 May 26;27(13):3585–603. doi: 10.1038/s44319-026-00807-3 (PMC13354792; doi:10.1038/s44319-026-00807-3)
Supplement: Supplementary file 6 — Source data Fig. 5 [file 44319_2026_807_MOESM6_ESM.zip › Figure 5/5C/%MNi.xlsx]

## Sheet: %MNi
siCTRL UT	siCIP2A UT	siCTRL Aph	siCIP2A Aph
8.083	9.846	18.08	28.42
10.15	12.14	17.38	43.93
8.357	10.75	19.31	42.85
7.765	14.924	20.072	50.004
6.625	9.657	14.895	33.313
