# Supplementary material for: CIP2A recruits SLX4-MUS81-XPF in mitosis and protects against replication stress
Source: EMBO Rep. 2026 May 26;27(13):3585–603. doi: 10.1038/s44319-026-00807-3 (PMC13354792; doi:10.1038/s44319-026-00807-3)
Supplement: Supplementary file 6 — Source data Fig. 5 [file 44319_2026_807_MOESM6_ESM.zip › Figure 5/5D/%MNi CENPA Neg.xlsx]

## Sheet: %MNi CENPA Neg
	siCTRL UT	siCIP2A UT	siCTRL Aph	siCIP2A Aph
#6B	59	66	77	89
#8	56	61	60	79
#10	52	78	58	84
