# Supplementary material for: CIP2A recruits SLX4-MUS81-XPF in mitosis and protects against replication stress
Source: EMBO Rep. 2026 May 26;27(13):3585–603. doi: 10.1038/s44319-026-00807-3 (PMC13354792; doi:10.1038/s44319-026-00807-3)
Supplement: Supplementary file 6 — Source data Fig. 5 [file 44319_2026_807_MOESM6_ESM.zip › Figure 5/5B/lagging chromosome %.xlsx]

## Sheet: lagging chromosome %
siCTRL UT	siCTRL Aph	siCIP2A UT	siCIP2A Aph
5.9	21.1	16.1	48.3
7.9	37.2	6.1	45.5
11.3	29.2	16.1	58.2
